# Supplementary material for: Regulation of RNase E during the UV stress response in the cyanobacterium Synechocystis sp. PCC 6803
Source: mLife. 2023 Feb 15;2(1):43–57. doi: 10.1002/mlf2.12056 (PMC10989929; doi:10.1002/mlf2.12056)
Supplement: Supplementary file 2 — Supporting information. [file MLF2-2-43-s002.xlsx]

## Sheet: Data S1
	Feature	UV_1h - mock_1h	UV_2h - mock_2h	AveExpr	P.Value	adj.P.Val	Systematic Name	ID	Gene names	Gene product
1	slr1489-5'UTR	3.41773	2.82358	13.0359	6.42634e-11	1.63325e-09	slr1489-5'UTR	slr1489	slr1489-5'UTR	transcriptional activator PchR
2	PsrR1-NC	2.28603	2.58405	16.9041	1.51358e-08	9.65866e-08	PsrR1-NC	PsrR1	ncr0690,SyR1,PsrR1	Photosynthetic regulatory RNA 1
3	sll1740-int1	2.12967	2.43433	15.2941	4.86824e-13	8.25634e-11	sll1740-int1	sll1740	sll1740-int1	50S ribosomal protein L19
4	sll1862-int1	2.14519	2.39602	15.3393	9.14921e-13	1.15687e-10	sll1862-int1	sll1862	sll1862-int1	Sll1862 protein
5	sll0856-5'UTR	1.71819	2.36497	12.6958	1.60297e-08	1.0112e-07	sll0856-5'UTR	sll0856	sll0856-5'UTR	NA
6	slr0082-5'UTR	2.56236	2.35855	15.2829	7.29661e-11	1.77759e-09	slr0082-5'UTR	slr0082	slr0082-5'UTR	Ribosomal protein S12 methylthiotransferase rimO (S12 methylthiotransferase)(S12 MTTase)(EC2.-.-.-)(Ribosome maturation factor RimO)
7	slr0628	2.06723	2.25016	15.6984	3.91087e-14	2.00702e-11	slr0628	slr0628	rps14, slr0628	30S ribosomal protein S14
8	ssl2233-5'UTR	1.9763	2.24241	16.2658	5.64566e-13	8.8909e-11	ssl2233-5'UTR	ssl2233	ssl2233-5'UTR	30S ribosomal protein S20
9	NC-117	1.47192	2.21061	13.4464	1.11378e-07	5.21084e-07	NC-117	ncRNA ncl1390	NC-117	NA
10	ncRNA_842768:842950	1.60286	2.19817	16.6977	1.49365e-12	1.44753e-10	ncRNA_842768:842950	ncRNA_842768:842950	ncRNA_842768:842950	NA
11	slr1851-5'UTR	1.99146	2.18939	12.508	8.06651e-10	9.97736e-09	slr1851-5'UTR	slr1851	slr1851-5'UTR	Uncharacterized protein slr1851
12	sll1260-5'UTR	2.17284	2.18203	15.8042	7.63517e-14	2.92759e-11	sll1260-5'UTR	sll1260	sll1260-5'UTR	30S ribosomal protein S2
13	sll1863	1.28464	2.16246	13.5081	8.78613e-14	3.22854e-11	sll1863	sll1863	sll1863	Sll1863 protein
14	sll1862	1.9514	2.13605	14.7971	6.48624e-15	1.14404e-11	sll1862	sll1862	sll1862	Sll1862 protein
15	sll1823	1.73838	2.13308	13.3338	1.4837e-12	1.44753e-10	sll1823	sll1823	purA, sll1823	Adenylosuccinate synthetase (EC6.3.4.4)(IMP--aspartateligase)(AdSS)(AMPSase)
16	sll1740	1.66937	2.11524	15.3834	2.33728e-14	2.00702e-11	sll1740	sll1740	rpl19, sll1740	50S ribosomal protein L19
17	slr1129	0.735751	2.09272	12.5386	1.19203e-13	3.28517e-11	slr1129	slr1129	rne, slr1129	Ribonuclease E (RNaseE)(EC3.1.26.12)
18	slr1927-int2	1.70743	2.08434	12.9758	1.4057e-12	1.40873e-10	slr1927-int2	slr1927	slr1927-int2	Slr1927 protein
19	NC-403	1.35064	2.08282	16.3528	5.3973e-11	1.47365e-09	NC-403	NC	ncl0380	NA
20	sll1863-int1	1.31168	2.05932	13.0557	1.26567e-12	1.37801e-10	sll1863-int1	sll1863	sll1863-int1	Sll1863 protein
21	NC-179	1.4021	2.02242	16.4489	4.63761e-12	2.94238e-10	NC-179	NC	ncl0380	NA
22	smr0011	1.79106	1.97776	14.9781	6.16209e-13	8.95888e-11	smr0011	smr0011	rpl34, smr0011	50S ribosomal protein L34
23	NC-146	1.18408	1.93507	16.105	3.0421e-12	2.26566e-10	NC-146	NC	ncl0380	NA
24	sll1863-0-x	1.22765	1.91082	14.266	3.23994e-12	2.30617e-10	sll1863-0-x	sll1863	sll1863-0-x	Sll1863 protein
25	slr1265-int1	1.38343	1.90781	14.4946	1.55718e-11	6.57071e-10	slr1265-int1	slr1265	slr1265-int1	DNA-directed RNA polymerase subunit gamma(RNAP subunit gamma)(EC2.7.7.6)(Transcriptase subunit gamma)( RNA polymerase subunit gamma)
26	slr1639	1.1442	1.89803	12.441	9.80001e-13	1.20036e-10	slr1639	slr1639	smpB, slr1639	SsrA-binding protein
27	sll0217-as2-0-x	1.51966	1.88122	14.719	4.74337e-12	2.97558e-10	sll0217-as2-0-x	sll0217	sll0217-as2-0-x	Putative diflavinflavo protein A2(EC1.-.-.-)
28	slr0082	1.66035	1.86739	13.5527	1.38104e-08	8.962e-08	slr0082	slr0082	slr0082	ribosomal protein S12 methylthiotransferase rimO (S12 methylthiotransferase)(S12MTTase)(EC2.-.-.-)(Ribosome maturation factor RimO)
29	sll1098-int6	0.389015	1.85752	13.2523	1.30206e-12	1.39382e-10	sll1098-int6	sll1098	sll1098-int6	Elongation factor G2 (EF-G2)
30	sll0856	1.07132	1.84496	12.1513	2.26374e-09	2.20352e-08	sll0856	sll0856	sigH, sll0856	NA
31	sll1096-5'UTR	1.40097	1.8391	15.9492	6.4809e-11	1.64239e-09	sll1096-5'UTR	sll1096	sll1096-5'UTR	30S ribosomal protein S12
32	NC-327	1.841	1.83395	16.6344	4.76473e-14	2.17363e-11	NC-327	NC	ncr0920	NA
33	sll1098-5'UTR	1.01149	1.82881	14.3777	9.97622e-11	2.16798e-09	sll1098-5'UTR	sll1098	sll1098-5'UTR	Elongation factor G2 (EF-G2)
34	slr1469	1.52522	1.8284	14.6152	9.86436e-12	5.0336e-10	slr1469	slr1469	rnpA, slr1469	Ribonuclease P protein component (RNase P protein )(RNase P protein )(EC3.1.26.5)(protein C5)
35	sll0185	0.175259	1.76798	13.0165	2.67312e-06	8.08809e-06	sll0185	sll0185	sll0185	Sll0185 protein
36	sll1816-5'UTR	1.42099	1.76212	15.868	2.54881e-11	8.99117e-10	sll1816-5'UTR	sll1816	sll1816-5'UTR	30S ribosomal protein S13
37	slr1927	1.26284	1.74858	12.6896	1.50621e-13	3.90684e-11	slr1927	slr1927	slr1927	Slr1927 protein
38	sll0556	1.24271	1.74317	12.4182	4.09643e-14	2.00702e-11	sll0556	sll0556	sll0556	Sll0556 protein
39	ssl0452-5'UTR	1.43544	1.73566	13.0312	0.000567982	0.000992871	ssl0452-5'UTR	ssl0452	ssl0452-5'UTR	Phycobilisome degradation protein nblA homolog 1
40	sml0006	1.54569	1.72971	15.6566	1.42911e-12	1.4161e-10	sml0006	sml0006	rpl36, sml0006	50S ribosomal protein L36
41	slr1356-5'UTR	1.40292	1.72614	16.6131	9.81637e-11	2.1535e-09	slr1356-5'UTR	slr1356	slr1356-5'UTR	30S ribosomal protein S1 homolog A
42	sll1201-int2	2.22439	1.71754	15.9766	1.49847e-09	1.62147e-08	sll1201-int2	sll1201	sll1201-int2	Sll1201 protein
43	sll1098	0.253102	1.6925	13.7514	7.49499e-13	1.00149e-10	sll1098	sll1098	fus, sll1098	Elongation factorG2 (EF-G2)
44	ssl1784-5'UTR	1.55326	1.68523	15.5839	8.2271e-09	5.99627e-08	ssl1784-5'UTR	ssl1784	ssl1784-5'UTR	30S ribosomal protein S15
45	slr1926-int5	1.51148	1.68348	13.9643	4.26285e-10	6.23451e-09	slr1926-int5	slr1926	slr1926-int5	Slr1926 protein
46	slr1638	1.38712	1.65709	14.0557	2.2658e-12	1.90306e-10	slr1638	slr1638	slr1638	Slr1638 protein
47	vipp1-0-x	1.23112	1.64012	11.6843	4.85264e-12	3.01376e-10	vipp1-0-x	vipp1	vipp1-0-x	NA
48	slr1050-int1	1.39736	1.63732	13.6808	5.29e-13	8.56683e-11	slr1050-int1	slr1050	slr1050-int1	Slr1050 protein
49	slr1738-5'UTR	1.78542	1.63412	12.7824	1.79179e-09	1.85904e-08	slr1738-5'UTR	slr1738	slr1738-5'UTR	Slr1738 protein
50	sll0185-int1	-0.131971	1.62732	12.9995	1.55819e-06	5.05024e-06	sll0185-int1	sll0185	sll0185-int1	Sll0185 protein
51	sll0065-5'UTR	1.84531	1.62597	14.42	6.03055e-12	3.45347e-10	sll0065-5'UTR	sll0065	sll0065-5'UTR	Acetolactatesynthase small subunit (EC2.2.1.6)(Acetohydroxy-acidsynthasesmallsubunit)(AHAS)(ALS)
52	slr1712-int1	2.13493	1.62498	15.6654	5.08137e-10	7.0571e-09	slr1712-int1	slr1712	slr1712-int1	Slr1712 protein
53	sll0185-int2	0.130365	1.61737	13.0291	5.82653e-06	1.61738e-05	sll0185-int2	sll0185	sll0185-int2	Sll0185 protein
54	ssl2233	1.43323	1.61712	15.6432	9.29473e-13	1.15687e-10	ssl2233	ssl2233	rps20, ssl2233	30S ribosomal protein S20
55	ssl1426	1.49522	1.6138	15.949	3.42865e-11	1.10804e-09	ssl1426	ssl1426	rpl35, ssl1426	50S ribosomal protein L35
56	sll1799	-0.0604265	1.60315	14.6216	5.37369e-10	7.30208e-09	sll1799	sll1799	rpl3, sll1799	50S ribosomal protein L3
57	sll0857	0.75711	1.58831	12.3367	1.13131e-08	7.66287e-08	sll0857	sll0857	sll0857	Sll0857 protein
58	slr1265	0.858037	1.58564	14.0608	9.02902e-13	1.15687e-10	slr1265	slr1265	rpoC1, slr1265	DNA-directed RNA polymerase subunit gamma(RNAP subunit gamma)(EC2.7.7.6)(Transcriptase subunit gamma)( RNA polymerase subunit gamma)
59	NC-350	0.998954	1.58252	14.0054	1.61164e-09	1.7083e-08	NC-350	NC	ncr1600	NA
60	ssl0242	1.5752	1.5721	13.9019	4.22892e-13	7.76977e-11	ssl0242	ssl0242	ssl0242	Ssl0242 protein
61	ssr2595-5'utr	1.31907	1.56193	14.0285	0.00161044	0.00258321	ssr2595-5'utr	ssr2595	ssr2595-5'utr	High light inducible protein
62	NC-77	2.46242	1.55451	13.4099	1.05429e-10	2.25674e-09	NC-77	NC	ncl1580	NA
63	NC-359	1.6123	1.54616	12.6957	4.41591e-09	3.67742e-08	NC-359	NC	ncr0510	NA
64	NC-1348	1.50043	1.53061	16.9366	4.16442e-13	7.76977e-11	NC-1348	NC	NC-1348	NA
65	ssl2542	1.82672	1.52494	12.8431	0.000867993	0.00146275	ssl2542	ssl2542	hliA, scpC, ssl2542	High light-inducible protein
66	sll1774-int1	2.08054	1.50668	15.7775	7.93821e-09	5.83879e-08	sll1774-int1	sll1774	sll1774-int1	Sll1774 protein
67	NC-669	1.68623	1.50291	13.2152	6.39734e-11	1.63058e-09	NC-669	NC	NC-669	NA
68	NC-338	1.79144	1.50196	16.926	1.90883e-14	2.00702e-11	NC-338	SyR6	ncl0880,SyR6	NA
69	slr1639-int1	0.858112	1.50118	12.036	8.01318e-11	1.87947e-09	slr1639-int1	slr1639	slr1639-int1	SsrA-binding protein
70	sll1816	0.901122	1.49766	15.0392	1.14101e-10	2.36211e-09	sll1816	sll1816	rps13, sll1816	30S ribosomal protein S13
71	slr0551	-0.0408981	1.4881	13.7002	1.36139e-08	8.87369e-08	slr0551	slr0551	slr0551	Ribonuclease J (RNaseJ)(EC3.1.-.-)
72	ssl3335	1.03239	1.48315	14.6769	2.31149e-12	1.92248e-10	ssl3335	ssl3335	secE, ssl3335	Pre protein translocasesubunitsecE
73	ssl1426-int1	1.5534	1.46961	15.9135	1.18194e-12	1.33635e-10	ssl1426-int1	ssl1426	ssl1426-int1	50S ribosomal protein L35
74	ssr0482	1.17745	1.45962	14.6038	3.6078e-12	2.49274e-10	ssr0482	ssr0482	rps16, ssr0482	30S ribosomal protein S16
75	6803t13-0-x	1.85522	1.45415	13.284	7.36512e-11	1.778e-09	6803t13-0-x	6803t13	6803t13-0-x	NA
76	slr1974	1.05724	1.44523	12.754	1.57033e-15	6.8568e-12	slr1974	slr1974	slr1974	GTP-binding protein engA
77	sll1786-int1	0.987093	1.4384	15.5235	1.55309e-10	3.00366e-09	sll1786-int1	sll1786	sll1786-int1	Uncharacterized deoxyribonucleasesll1786(EC3.1.21.-)
78	sll1816-int1	0.797455	1.43826	15.6064	2.07232e-07	8.82035e-07	sll1816-int1	sll1816	sll1816-int1	30S ribosomal protein S13
79	slr1930-int2	1.63025	1.43599	14.0674	4.59654e-11	1.34164e-09	slr1930-int2	slr1930	slr1930-int2	Slr1930 protein
80	slr1105-5'UTR	1.40289	1.41122	14.5986	8.96402e-08	4.32697e-07	slr1105-5'UTR	slr1105	slr1105-5'UTR	GTP-binding protein TypA/BipAhomolog
81	NC-339	1.68626	1.40933	17.0181	7.29723e-13	9.90065e-11	NC-339	SyR6	ncl0880,SyR6	NA
82	NC-135	1.91629	1.40928	12.5563	4.7429e-10	6.73554e-09	NC-135	NC	ncl0440	NA
83	sll0685	0.88427	1.40899	11.7406	8.99759e-05	0.000186837	sll0685	sll0685	sll0685	Sll0685 protein
84	us5-0-x	1.13755	1.40527	12.5097	7.84432e-13	1.03252e-10	us5-0-x	us5	us5-0-x	NA
85	slr1147-as1	1.69802	1.39737	14.35	4.03014e-14	2.00702e-11	slr1147-as1	slr1147	slr1147-as1	Sensor protein (EC2.7.13.3)
86	sll1786-int2	1.08663	1.38728	14.7834	2.61301e-12	2.0917e-10	sll1786-int2	sll1786	sll1786-int2	Uncharacterized deoxyribonuclease sll1786 (EC3.1.21.-)
87	slr1050	1.00356	1.38651	11.6757	2.30464e-13	4.95722e-11	slr1050	slr1050	slr1050	Slr1050 protein
88	sll1536-5'UTR	1.45752	1.38628	14.729	3.4616e-14	2.00702e-11	sll1536-5'UTR	sll1536	sll1536-5'UTR	Molybdopterin biosynthesis MoeB protein
89	slr0742	0.649414	1.37735	12.5832	3.62134e-12	2.49274e-10	slr0742	slr0742	slr0742	Ribosome maturation factor RimP
90	sll1336-5'UTR	1.82464	1.3767	13.2182	1.60911e-13	4.0545e-11	sll1336-5'UTR	sll1336	sll1336-5'UTR	Sll1336 protein
91	slr1470	1.12723	1.37108	14.8401	3.97164e-12	2.66902e-10	slr1470	slr1470	slr1470	Slr1470 protein
92	slr0082-int1	0.531938	1.36949	13.4317	3.33666e-08	1.87785e-07	slr0082-int1	slr0082	slr0082-int1	ribosomal protein S12methylthiotransferase rimO (S12 methylthiotransferase)(S12 MTTase)(EC2.-.-.-)(Ribosome maturation factor RimO)
93	slr0804-5'UTR	1.11468	1.35902	14.6561	6.73232e-14	2.82725e-11	slr0804-5'UTR	slr0804	slr0804-5'UTR	D-alanyl-D-alaninecarboxypeptidase
94	slr0469	1.30781	1.34941	14.9889	1.14682e-12	1.3165e-10	slr0469	slr0469	rps4, slr0469	30S ribosomal protein S4
95	slr0287	0.904415	1.33876	14.5343	1.04534e-13	3.28008e-11	slr0287	slr0287	slr0287	Slr0287 protein
96	ssl3177	1.05608	1.33737	13.3589	8.72199e-11	1.98395e-09	ssl3177	ssl3177	repA, ssl3177	Uncharacterized protein ssl3177
97	NC-123	1.30806	1.33476	16.305	1.68911e-08	1.05797e-07	NC-123	NC	ncr0020	NA
98	sll0135	0.8835	1.33398	13.2123	6.42092e-13	8.95888e-11	sll0135	sll0135	sll0135	Sll0135 protein
99	sll0065	1.24177	1.33216	13.4234	7.73686e-12	4.03736e-10	sll0065	sll0065	ilvN, sll0065	Acetolactatesynthasesmallsubunit(EC2.2.1.6)(Acetohydroxy-acidsynthasesmallsubunit)(AHAS)(ALS)
100	ssl3177-5'UTR	1.01906	1.33153	14.3058	8.5086e-09	6.1506e-08	ssl3177-5'UTR	ssl3177	ssl3177-5'UTR	Uncharacterized protein ssl3177
101	slr1678	1.04147	1.32925	14.9927	4.57156e-12	2.94238e-10	slr1678	slr1678	rpl21, slr1678	50S ribosomal protein L21
102	sll0858	0.265185	1.31654	11.8412	1.80247e-08	1.11944e-07	sll0858	sll0858	sll0858	Sll0858 protein
103	ssl1762	1.19476	1.31304	15.0173	4.2475e-05	9.48563e-05	ssl1762	ssl1762	ssl1762	NA
104	sll1096	1.03034	1.31043	14.6961	3.86112e-10	5.80088e-09	sll1096	sll1096	rps12, sll1096	30S ribosomal protein S12
105	slr1851	1.17627	1.30301	12.4109	2.57868e-09	2.42963e-08	slr1851	slr1851	slr1851	Uncharacterized protein slr1851
106	sll1074-5'UTR	1.22297	1.30115	13.629	3.64625e-12	2.49274e-10	sll1074-5'UTR	sll1074	sll1074-5'UTR	Leucyl-tRNAsynthetase(EC6.1.1.4)(Leucine--tRNAligase)(LeuRS)
107	sll1201-int1	1.72962	1.29366	15.0309	1.6923e-09	1.7725e-08	sll1201-int1	sll1201	sll1201-int1	Sll1201 protein
108	us26-0-x	1.01499	1.28437	15.105	4.82547e-05	0.000106469	us26-0-x	us26	us26-0-x	NA
109	NC-225	0.842252	1.27894	16.8175	6.64947e-08	3.34713e-07	NC-225	NsiR4	ncl0540,ncl0550,SyR12,NsiR4	NA
110	slr2049-as1	1.94796	1.27623	12.649	5.75107e-11	1.55579e-09	slr2049-as1	slr2049	slr2049-as1	NA
111	slr0082-int2	0.260967	1.27582	13.7953	3.17756e-07	1.27551e-06	slr0082-int2	slr0082	slr0082-int2	ribosomal protein S12methylthiotransferaserimO(S12methylthiotransferase)(S12MTTase)(EC2.-.-.-)(RibosomematurationfactorrimO)
112	sll1786	0.703921	1.27177	14.9018	1.85714e-10	3.34565e-09	sll1786	sll1786	tatD, sll1786	Uncharacterized deoxyribonucleasesll1786(EC3.1.21.-)
113	sll0217-as3	0.936624	1.2679	14.0522	9.68594e-10	1.14658e-08	sll0217-as3	sll0217	sll0217-as3	Putative diflavinflavo protein A2(EC1.-.-.-)
114	slr0442-5'UTR	1.2419	1.2626	13.0291	3.24926e-06	9.61907e-06	slr0442-5'UTR	slr0442	slr0442-5'UTR	Slr0442 protein
115	slr0923	1.38265	1.26029	14.2968	3.06444e-11	1.02369e-09	slr0923	slr0923	ycf65, slr0923	Probable30S ribosomal protein PSRP-3(Ycf65-like protein )
116	sll1910-int3	1.1806	1.26008	12.8467	3.4069e-13	6.82852e-11	sll1910-int3	sll1910	sll1910-int3	Acetazolamideconferringresistance protein zam
117	NC-171	0.663867	1.25395	16.7918	3.94512e-08	2.16199e-07	NC-171	NsiR4	ncl0540,ncl0550,SyR12,NsiR4	NA
118	sll0767	0.874145	1.2523	15.244	3.38792e-11	1.10617e-09	sll0767	sll0767	rpl20, sll0767	50S ribosomal protein L20
119	slr1146-as3	1.56571	1.24731	13.3365	1.47216e-08	9.44903e-08	slr1146-as3	slr1146	slr1146-as3	NA
120	ssl1784	1.31795	1.24435	14.616	2.4391e-11	8.67356e-10	ssl1784	ssl1784	rps15, ssl1784	30S ribosomal protein S15
121	slr0898-int1	1.31537	1.2443	14.6453	0.0108205	0.015049	slr0898-int1	slr0898	slr0898-int1	Ferredoxin--nitritereductase
122	slr1347	1.38619	1.22935	12.9774	3.45283e-12	2.43604e-10	slr1347	slr1347	icfA, slr1347	Carbonic anhydrase (EC4.2.1.1)(Carbonatedehydratase)
123	slr1334-as1	0.854875	1.22835	11.4749	2.9004e-12	2.22423e-10	slr1334-as1	slr1334	slr1334-as1	Slr1334 protein
124	sll1097	0.285632	1.22768	14.399	7.33136e-10	9.35676e-09	sll1097	sll1097	rps7, sll1097	30S ribosomal protein S7
125	NC-230	0.838486	1.22068	17.0164	6.08983e-08	3.10441e-07	NC-230	NsiR4	ncl0540,ncl0550,SyR12,NsiR4	NA
126	slr1740-as1	1.28601	1.21692	11.9556	5.95114e-10	7.92891e-09	slr1740-as1	slr1740	slr1740-as1	Extracellular solute-binding protein
127	NC-49	1.32474	1.21246	12.945	5.34273e-13	8.56683e-11	NC-49	NC	ncl1410	NA
128	6803t11-0-x	1.27452	1.21023	13.1105	1.32797e-11	6.00179e-10	6803t11-0-x	6803t11	6803t11-0-x	NA
129	NC-1004	1.63925	1.20759	15.3945	1.32459e-12	1.39382e-10	NC-1004	NC	NC-1004	NA
130	sll1742	-0.130228	1.20717	13.6785	2.34659e-11	8.44675e-10	sll1742	sll1742	nusG, sll1742	Transcription antitermination protein nusG
131	NC-1736	0.990919	1.20229	15.0356	3.81264e-05	8.60161e-05	NC-1736	NC	NC-1736	NA
132	NC-79	1.45788	1.20001	14.2731	2.8016e-12	2.18649e-10	NC-79	NC	ncl0320	NA
133	sll1774	1.58546	1.19965	14.1306	9.41894e-10	1.12251e-08	sll1774	sll1774	sll1774	Sll1774 protein
134	sll1867-5'UTR	1.64211	1.19689	17.8888	7.86347e-07	2.79291e-06	sll1867-5'UTR	sll1867	sll1867-5'UTR	Photosystem Q(B) protein 2(32 kDa thylakoid membrane protein 2)(Photosystem II protein D12)
135	NC-23	0.62933	1.19647	14.4233	4.84102e-08	2.58588e-07	NC-23	NC	ncr0450	NA
136	ssr2799-5'UTR	0.722345	1.19621	15.1008	2.08929e-06	6.52923e-06	ssr2799-5'UTR	ssr2799	ssr2799-5'UTR	50S ribosomal protein L27
137	ssr1966	1.13707	1.18704	11.5297	8.51709e-08	4.1502e-07	ssr1966	ssr1966	ssr1966	NA
138	slr1866-as2	1.35362	1.18616	11.8519	9.51778e-11	2.10369e-09	slr1866-as2	slr1866	slr1866-as2	Slr1866 protein
139	sll1155-5'UTR	1.51294	1.16247	14.1378	2.38475e-10	4.02405e-09	sll1155-5'UTR	sll1155	sll1155-5'UTR	Sll1155 protein
140	slr0549	0.058257	1.16134	12.8465	1.08665e-13	3.28008e-11	slr0549	slr0549	asd, slr0549	Aspartate-semialdehydedehydrogenase(ASAdehydrogenase)(ASADH)(EC1.2.1.11)
141	ssr3307	1.68934	1.16034	14.1588	1.74778e-12	1.62249e-10	ssr3307	ssr3307	secG, ycf47, ssr3307	Ycf47 protein
142	sll0066	0.67006	1.15804	11.7732	3.33414e-10	5.17663e-09	sll0066	sll0066	sll0066	Sll0066 protein
143	NsiR4-NC	0.546259	1.1575	17.8056	1.34695e-07	6.14844e-07	NsiR4-NC	NsiR4	ncl0540,SyR12,NsiR4	NA
144	ssr1736	1.1752	1.15447	14.5548	1.15357e-11	5.41133e-10	ssr1736	ssr1736	rpl32, ssr1736	50S ribosomal protein L32
145	NC-129	1.54327	1.14765	12.5147	2.20824e-13	4.88757e-11	NC-129	NC	ncr0890	NA
146	slr1356	0.694059	1.14549	14.4691	1.0425e-09	1.21934e-08	slr1356	slr1356	rps1a, slr1356	30S ribosomal protein S1homologA
147	sll1824-int1	-0.062548	1.14182	13.7955	1.79034e-08	1.11347e-07	sll1824-int1	sll1824	sll1824-int1	50S ribosomal protein L25
148	slr0115-int1	1.16937	1.13946	13.2544	1.00865e-11	5.05415e-10	slr0115-int1	slr0115	slr0115-int1	OmpR subfamily
149	ssr2799-int1	0.898463	1.13616	15.1647	1.05199e-11	5.12567e-10	ssr2799-int1	ssr2799	ssr2799-int1	50S ribosomal protein L27
150	NC-22	0.809027	1.13344	12.7616	1.85131e-11	7.22422e-10	NC-22	NC	ncr1020	NA
151	sll1515-int1	2.23513	1.13341	13.9934	3.36471e-09	2.98525e-08	sll1515-int1	sll1515	sll1515-int1	Sll1515 protein
152	slr1926	0.999219	1.13182	13.2601	6.28521e-13	8.95888e-11	slr1926	slr1926	slr1926	Slr1926 protein
153	ssr2799	0.817858	1.1318	15.3267	5.69989e-12	3.28545e-10	ssr2799	ssr2799	rpl27, ssr2799	50S ribosomal protein L27
154	ssl1633	1.89316	1.1317	15.1452	0.000190882	0.00036884	ssl1633	ssl1633	hliC, scpB, ssl1633	CAB/ELIP/HLIP superfamily
155	slr0776-as5	0.494517	1.12922	13.4383	3.89212e-08	2.13461e-07	slr0776-as5	slr0776	slr0776-as5	UDP-3-O-[3-hydroxymyristoyl]glucosamineN-acyltransferase(EC2.3.1.-)
156	slr1476-as1	0.935272	1.11867	12.1561	4.09346e-11	1.2279e-09	slr1476-as1	slr1476	slr1476-as1	Aspartatecarbamoyltransferase(EC2.1.3.2)(Aspartatetranscarbamylase)(ATCase)
157	sll0461-as1	0.230497	1.10862	11.1493	2.24535e-09	2.19046e-08	sll0461-as1	sll0461	sll0461-as1	Uncharacterized protein sll0461
158	ssr2595	1.15375	1.10615	12.8301	0.00352857	0.00535142	ssr2595	ssr2595	hliB, scpD, ssr2595	High light inducible protein
159	Spacer28-2-x	1.19811	1.10516	15.6673	1.01672e-05	2.65438e-05	Spacer28-2-x	Spacer28	Spacer28-2-x	NA
160	sll0533-5'UTR	0.983013	1.09394	14.6981	7.22233e-14	2.89517e-11	sll0533-5'UTR	sll0533	sll0533-5'UTR	Triggerfactor(TF)
161	sll1817	0.116945	1.09301	14.7696	1.89917e-09	1.92297e-08	sll1817	sll1817	rps11, sll1817	30S ribosomal protein S11
162	sll1245	0.756304	1.09023	12.5496	6.31311e-10	8.29736e-09	sll1245	sll1245	cytM, sll1245	Cytochrome c-553-like
163	sll0686-int1	0.371611	1.08976	11.2889	4.61614e-06	1.31322e-05	sll0686-int1	sll0686	sll0686-int1	Sll0686 protein
164	sll0374-as2	0.894214	1.08842	12.0733	1.20291e-11	5.58338e-10	sll0374-as2	sll0374	sll0374-as2	High-affinity branched-chain aminoacid transport ATP-binding protein
165	NC-443	1.38856	1.0768	13.4024	1.06624e-08	7.31762e-08	NC-443	NC	ncl1790,SyR52	NA
166	sll1910	0.870863	1.07619	12.3224	2.33042e-10	3.95992e-09	sll1910	sll1910	zam, sll1910	Acetazolamide conferring resistance protein zam
167	NC-970	0.436709	1.0761	13.7112	4.57365e-08	2.45646e-07	NC-970	NC	NC-970	NA
168	lepA-0-x	1.01638	1.07359	13.8397	1.28831e-10	2.58807e-09	lepA-0-x	lepA	lepA-0-x	NA
169	sll1098-int1	-0.928823	1.07277	13.5829	4.61137e-12	2.94238e-10	sll1098-int1	sll1098	sll1098-int1	Elongation factor G2(EF-G2)
170	slr1265-int3	-0.416171	1.0687	13.9246	9.41389e-10	1.12251e-08	slr1265-int3	slr1265	slr1265-int3	DNA-directed RNA polymerase subunit gamma(RNAPsubunitgamma)(EC2.7.7.6)(Transcriptasesubunitgamma)( RNA polymerase subunit gamma)
171	sll1338-5'UTR	0.346503	1.0679	16.6261	2.3252e-10	3.95992e-09	sll1338-5'UTR	sll1338	sll1338-5'UTR	Sll1338 protein
172	slr1200-5'UTR	0.303009	1.06647	13.0444	0.00921814	0.0129804	slr1200-5'UTR	slr1200	slr1200-5'UTR	High-affinitybranched-chainaminoacidtransportprotein
173	slr1471-5'UTR	0.926955	1.05965	13.7275	2.49207e-08	1.4642e-07	slr1471-5'UTR	slr1471	slr1471-5'UTR	Innermembrane protein oxaA
174	sll1634	0.355831	1.05878	11.1731	4.20505e-09	3.55554e-08	sll1634	sll1634	sll1634	Sll1634 protein
175	sll1824	-0.319177	1.05557	13.5611	2.92071e-10	4.71753e-09	sll1824	sll1824	rpl25, sll1824	50S ribosomal protein L25
176	sll1885-as2	1.15869	1.05555	12.2979	2.0057e-12	1.78669e-10	sll1885-as2	sll1885	sll1885-as2	Sll1885 protein
177	ssl0452	1.05211	1.05144	12.5776	0.000732284	0.00125423	ssl0452	ssl0452	nblA1, ssl0452	Phycobilisome degradation protein nblAhomolog1
178	Spacer18-2-x	0.63755	1.0431	16.8933	0.000254612	0.000478463	Spacer18-2-x	Spacer18	Spacer18-2-x	NA
179	NC-91	0.562827	1.04207	15.0078	2.94804e-06	8.81613e-06	NC-91	NC	ncl0490	NA
180	sll0733-5'UTR	0.743989	1.04136	11.7238	0.000353701	0.000646485	sll0733-5'UTR	sll0733	sll0733-5'UTR	Sll0733 protein
181	sll1201	1.34306	1.03854	14.1174	3.88876e-09	3.34259e-08	sll1201	sll1201	sll1201	Sll1201 protein
182	slr0404-5'UTR	1.16821	1.03268	14.6732	4.26947e-12	2.83101e-10	slr0404-5'UTR	slr0404	slr0404-5'UTR	Slr0404 protein
183	NC-336	2.00448	1.02646	17.6161	0.000153431	0.000302438	NC-336	SyR6	ncl0880,SyR6	NA
184	slr0854-as1	0.25818	1.02583	12.0092	2.37409e-08	1.40329e-07	slr0854-as1	slr0854	slr0854-as1	NA
185	sll1245-int1	0.782205	1.02511	12.5164	1.90677e-10	3.41092e-09	sll1245-int1	sll1245	sll1245-int1	Cytochromec-553-like
186	slr1998-as1	1.53665	1.02344	13.0679	3.63914e-11	1.15861e-09	slr1998-as1	slr1998	slr1998-as1	Slr1998 protein
187	sll0567-as1	1.29347	1.02249	12.016	3.13867e-09	2.84773e-08	sll0567-as1	sll0567	sll0567-as1	NA
188	sll0136	0.577121	1.02062	12.4351	1.45358e-11	6.34609e-10	sll0136	sll0136	pepP, sll0136	AminopeptidaseP
189	ssr1398	1.31656	1.01945	14.4818	7.34204e-11	1.778e-09	ssr1398	ssr1398	rpl33, ssr1398	50S ribosomal protein L33
190	slr0417-5'UTR	1.05734	1.01832	13.98	9.21352e-11	2.06228e-09	slr0417-5'UTR	slr0417	slr0417-5'UTR	DNAgyrasesubunitA(EC5.99.1.3)
191	ssr1399-int1	1.082	1.00744	14.9967	7.15681e-11	1.74836e-09	ssr1399-int1	ssr1399	ssr1399-int1	30S ribosomal protein S18
192	slr2043-as1	1.5625	0.998362	12.8565	4.60487e-13	8.12207e-11	slr2043-as1	slr2043	slr2043-as1	Periplasmicbinding protein componentofanABCtypezincuptaketransporter
193	NC-1443	0.778474	0.992477	11.7048	7.07738e-11	1.73376e-09	NC-1443	NC	NC-1443	NA
194	slr1130	-0.3188	0.990437	11.7554	6.95633e-11	1.71843e-09	slr1130	slr1130	rhnB, slr1130	RibonucleaseHII(RNaseHII)(EC3.1.26.4)
195	Spacer19-2-x	1.13083	0.989793	16.6614	2.01946e-07	8.65387e-07	Spacer19-2-x	Spacer19	Spacer19-2-x	NA
196	sll1049-int2	0.82854	0.987765	12.6959	5.11057e-05	0.000112226	sll1049-int2	sll1049	sll1049-int2	Sll1049 protein
197	slr1690-as1	1.34288	0.987758	11.5242	3.20085e-09	2.88266e-08	slr1690-as1	slr1690	slr1690-as1	Slr1690 protein
198	ssr3129-int1	0.584711	0.985134	11.6835	6.53133e-09	5.01814e-08	ssr3129-int1	ssr3129	ssr3129-int1	Ssr3129 protein
199	sll0517-5'UTR	-0.0229856	0.984553	16.5895	1.02099e-07	4.83311e-07	sll0517-5'UTR	sll0517	sll0517-5'UTR	Putative RNA-binding protein rbpA
200	sll1245-5'UTR	1.00116	0.981084	13.3136	2.77955e-09	2.59395e-08	sll1245-5'UTR	sll1245	sll1245-5'UTR	Cytochromec-553-like
201	sll0686	0.49347	0.980153	11.1823	1.54832e-06	5.02564e-06	sll0686	sll0686	sll0686	Sll0686 protein
202	slr1356-int2	0.718613	0.978738	13.5864	4.58433e-10	6.59531e-09	slr1356-int2	slr1356	slr1356-int2	30S ribosomal protein S1homologA
203	Norf7	0.95091	0.978569	12.6349	1.48005e-11	6.37737e-10	Norf7	Norf7	Norf7	NA
204	NC-309	1.39967	0.976575	12.8491	5.91244e-11	1.57571e-09	NC-309	NC	ncl0710	NA
205	slr0115	0.835124	0.97021	12.7063	1.09026e-10	2.29476e-09	slr0115	slr0115	rpaA, ycf27, slr0115	OmpRsubfamily
206	slr0940-5'UTR	1.56985	0.96669	13.3135	6.76644e-08	3.39632e-07	slr0940-5'UTR	slr0940	slr0940-5'UTR	Zeta-carotenedesaturase(EC1.14.99.30)(Carotene7,8-desaturase)
207	sll1800	-1.32716	0.966325	14.3376	1.16885e-08	7.86278e-08	sll1800	sll1800	rpl4, sll1800	50S ribosomal protein L4
208	Spacer21-2-x	0.744877	0.965733	15.4177	7.48261e-05	0.000158209	Spacer21-2-x	Spacer21	Spacer21-2-x	NA
209	NC-218	0.768282	0.964559	14.2464	9.47911e-09	6.66397e-08	NC-218	NC	ncr1590	NA
210	slr0955	-0.137098	0.961654	12.2467	4.49278e-08	2.41744e-07	slr0955	slr0955	slr0955	Uncharacterized tRNA/rRNAmethyltransferaseslr0955(EC2.1.1.-)
211	sll1022-5'UTR	1.36262	0.957183	14.1697	3.9949e-12	2.66902e-10	sll1022-5'UTR	sll1022	sll1022-5'UTR	Sll1022 protein
212	slr0963-5'UTR	1.24157	0.956396	13.612	7.96994e-11	1.87432e-09	slr0963-5'UTR	slr0963	slr0963-5'UTR	Sulfitereductase[ferredoxin](EC1.8.7.1)
213	slr0469-int1	1.39838	0.951599	14.8434	1.3968e-12	1.40873e-10	slr0469-int1	slr0469	slr0469-int1	30S ribosomal protein S4
214	sll0533	0.46796	0.948134	13.5931	6.06965e-10	8.06148e-09	sll0533	sll0533	tig, sll0533	Triggerfactor(TF)
215	NC-83	0.293636	0.944508	12.8986	0.0122165	0.0168155	NC-83	NC	ncr1010	NA
216	slr0689	0.0864075	0.944311	12.3008	4.1004e-10	6.0467e-09	slr0689	slr0689	slr0689	Slr0689 protein
217	kaiA-as2-0-x	1.24483	0.94429	11.9915	4.27302e-10	6.23528e-09	kaiA-as2-0-x	kaiA	kaiA-as2-0-x	NA
218	slr0551-int1	-1.22201	0.943344	12.9825	2.59258e-06	7.86785e-06	slr0551-int1	slr0551	slr0551-int1	RibonucleaseJ(RNaseJ)(EC3.1.-.-)
219	slr0042-as2	1.19097	0.94153	11.5038	3.90648e-10	5.82932e-09	slr0042-as2	slr0042	slr0042-as2	Slr0042 protein
220	sll1244	0.78441	0.940142	14.5872	1.96317e-11	7.51698e-10	sll1244	sll1244	rpl9, sll1244	50S ribosomal protein L9
221	slr0743a-5'UTR	0.599582	0.939996	13.1254	1.69115e-10	3.14647e-09	slr0743a-5'UTR	slr0743a	slr0743a-5'UTR	NA
222	NC-46	1.26372	0.935637	12.0035	3.52556e-10	5.38854e-09	NC-46	NC	NC-46	NA
223	sll1626-int1	0.893021	0.935142	14.6863	4.49317e-10	6.49594e-09	sll1626-int1	sll1626	sll1626-int1	SOSfunctionregulatory protein
224	slr1185	0.685723	0.932255	11.4517	4.05148e-08	2.21101e-07	slr1185	slr1185	petC2, slr1185	Cytochromeb6-fcomplexiron-sulfursubunit1(EC1.10.99.1)(Rieskeiron-sulfur protein 1)(Plastohydroquinone:plastocyaninoxidoreductaseiron-sulfur protein 1)(ISP1)(RISP1)
225	NC-439	1.47917	0.931714	11.7136	1.25107e-12	1.37801e-10	NC-439	NC	NC-439	NA
226	sll1800-int1	-0.928177	0.931276	14.685	6.86453e-08	3.43012e-07	sll1800-int1	sll1800	sll1800-int1	50S ribosomal protein L4
227	slr1489	1.28855	0.930443	11.878	1.56228e-09	1.66362e-08	slr1489	slr1489	pchR, slr1489	NA
228	sll1654-int2	0.802981	0.923346	12.251	2.31771e-08	1.37365e-07	sll1654-int2	sll1654	sll1654-int2	Uncharacterized protein sll1654
229	slr1779	1.37196	0.921699	13.4158	4.30981e-10	6.25136e-09	slr1779	slr1779	pdxJ, slr1779	Pyridoxine5'-phosphatesynthase(PNPsynthase)(EC2.6.99.2)
230	sll1260	0.790059	0.921303	13.6448	1.54918e-10	3.00269e-09	sll1260	sll1260	rps2, sll1260	30S ribosomal protein S2
231	sll0986-as1	0.647119	0.920194	12.9759	9.45313e-08	4.52345e-07	sll0986-as1	sll0986	sll0986-as1	Transposase
232	sll1767-5'UTR	1.17519	0.917888	14.8224	1.14661e-10	2.36814e-09	sll1767-5'UTR	sll1767	sll1767-5'UTR	30S ribosomal protein S6
233	ssr1480-5'UTR	-0.0629437	0.913465	17.5138	2.06862e-06	6.4715e-06	ssr1480-5'UTR	ssr1480	ssr1480-5'UTR	RNA-binding protein
234	slr0743	-0.155767	0.910058	12.0051	2.73911e-09	2.55892e-08	slr0743	slr0743	nusA, slr0743	Nutilizationsubstance protein
235	us14-0-x	0.560452	0.905882	15.724	2.63949e-09	2.47372e-08	us14-0-x	us14	us14-0-x	NA
236	sll1515-int2	1.92745	0.903882	12.8615	4.22367e-09	3.56787e-08	sll1515-int2	sll1515	sll1515-int2	Sll1515 protein
237	sll1515	1.94048	0.90294	13.2366	7.93083e-09	5.83823e-08	sll1515	sll1515	gifB, sll1515	Sll1515 protein
238	slr0689-int2	0.372533	0.902281	12.5783	1.6605e-09	1.7454e-08	slr0689-int2	slr0689	slr0689-int2	Slr0689 protein
239	NC-1321	0.208936	0.901263	13.1879	1.21423e-06	4.0778e-06	NC-1321	NC	NC-1321	NA
240	Spacer29-2-x	1.30326	0.900658	14.7964	2.10512e-05	5.04074e-05	Spacer29-2-x	Spacer29	Spacer29-2-x	NA
241	sll0933	0.679349	0.900257	14.1076	1.9748e-10	3.49715e-09	sll0933	sll0933	sll0933	Sll0933 protein
242	sll1388-5'UTR	1.14112	0.894806	13.3022	4.73462e-10	6.73461e-09	sll1388-5'UTR	sll1388	sll1388-5'UTR	Uncharacterized protein sll1388
243	Spacer24-2-x	1.02603	0.892109	15.1124	0.000123655	0.000247967	Spacer24-2-x	Spacer24	Spacer24-2-x	NA
244	slr1665	0.588951	0.890052	12.5648	4.64175e-10	6.66511e-09	slr1665	slr1665	dapF, slr1665	Diaminopimelateepimerase(DAPepimerase)(EC5.1.1.7)
245	slr1200	-0.0430051	0.889003	12.653	0.0136334	0.0186292	slr1200	slr1200	livH, slr1200	High-affinitybranched-chainaminoacidtransportprotein
246	ssr1407-as1	1.58082	0.886699	12.7864	1.68428e-10	3.14031e-09	ssr1407-as1	ssr1407	ssr1407-as1	Ssr1407 protein
247	sll1915-5'UTR	0.998165	0.886317	13.2762	1.61682e-07	7.20137e-07	sll1915-5'UTR	sll1915	sll1915-5'UTR	Sll1915 protein
248	ssl1911-5'UTR	1.83369	0.884489	14.6639	9.75533e-06	2.56201e-05	ssl1911-5'UTR	ssl1911	ssl1911-5'UTR	Ssl1911 protein
249	sll1536	0.761817	0.883274	13.7006	3.05379e-10	4.87888e-09	sll1536	sll1536	moeB, sll1536	MolybdopterinbiosynthesisMoeB protein
250	slr1147	0.673716	0.882609	11.9478	6.82731e-12	3.67135e-10	slr1147	slr1147	hik2, slr1147	Sensor protein (EC2.7.13.3)
251	sll1710-int2	1.13113	0.87921	11.8095	4.63892e-11	1.34164e-09	sll1710-int2	sll1710	sll1710-int2	Transposase
252	sll1744-int1	0.555196	0.874872	16.1309	1.34115e-08	8.76767e-08	sll1744-int1	sll1744	sll1744-int1	50S ribosomal protein L1
253	sll0905-as1	1.35345	0.874089	13.6892	3.12181e-11	1.03891e-09	sll0905-as1	sll0905	sll0905-as1	Maf-like protein sll0905
254	slr1721-as4	1.23931	0.870599	12.1358	1.19627e-10	2.45347e-09	slr1721-as4	slr1721	slr1721-as4	Slr1721 protein
255	slr0511	1.43435	0.870512	12.4678	1.10286e-10	2.31025e-09	slr0511	slr0511	slr0511	Transposase
256	sll0569-5'UTR	0.880419	0.868402	12.8644	2.30926e-10	3.94677e-09	sll0569-5'UTR	sll0569	sll0569-5'UTR	protein recA(RecombinaseA)
257	NC-660	1.66456	0.867987	14.0126	8.94022e-09	6.35837e-08	NC-660	NC	NC-660	NA
258	sll1721-5'UTR	1.04434	0.867924	12.8623	1.3276e-12	1.39382e-10	sll1721-5'UTR	sll1721	sll1721-5'UTR	PyruvatedehydrogenaseE1betasubunit
259	slr1105-int2	0.718941	0.867894	13.6467	1.03338e-05	2.69308e-05	slr1105-int2	slr1105	slr1105-int2	GTP-binding protein TypA/BipAhomolog
260	Spacer27-2-x	1.07226	0.867014	15.0727	0.000201485	0.000387545	Spacer27-2-x	Spacer27	Spacer27-2-x	NA
261	slr0415-as2	1.03588	0.866064	13.0358	1.32357e-10	2.63489e-09	slr0415-as2	slr0415	slr0415-as2	Na(+)/H(+)antiporter
262	sll1049	0.505831	0.864757	12.3943	0.000268035	0.000501018	sll1049	sll1049	sll1049	Sll1049 protein
263	slr0743a-int1	0.900629	0.864464	13.4143	1.02102e-10	2.20695e-09	slr0743a-int1	slr0743a	slr0743a-int1	NA
264	sll0934-int3	0.223153	0.864202	14.7763	1.86568e-08	1.1508e-07	sll0934-int3	sll0934	sll0934-int3	Carboxysomeformation protein
265	slr2088	0.610947	0.863955	13.6042	4.03768e-10	5.97455e-09	slr2088	slr2088	ilvG, slr2088	Acetohydroxyacidsynthase
266	sll1424-5'UTR	0.68658	0.860128	12.6252	1.40961e-10	2.78106e-09	sll1424-5'UTR	sll1424	sll1424-5'UTR	Sll1424 protein
267	ssr3129	0.47836	0.858943	11.6078	5.45962e-08	2.84902e-07	ssr3129	ssr3129	ssr3129	Ssr3129 protein
268	slr0199	0.938574	0.857129	11.5523	7.05975e-11	1.73376e-09	slr0199	slr0199	slr0199	Putative glutamineamidotransferaseslr0199(EC2.4.2.-)
269	sll1773-5'UTR	1.21518	0.857092	12.4015	6.79162e-08	3.40508e-07	sll1773-5'UTR	sll1773	sll1773-5'UTR	Pirin-like protein sll1773
270	NC-132	1.48688	0.85636	13.0331	0.00170633	0.00272561	NC-132	NC	NC-132	NA
271	slr0321	0.447207	0.855169	11.198	5.39331e-12	3.20604e-10	slr0321	slr0321	era, slr0321	GTP-binding protein erahomolog
272	sll0640-as2	1.21122	0.854885	12.7953	1.19198e-11	5.56193e-10	sll0640-as2	sll0640	sll0640-as2	Uncharacterized transportersll0640
273	slr0898	0.577228	0.853565	13.7075	0.103978	0.123449	slr0898	slr0898	nirA, slr0898	Ferredoxin--nitritereductase
274	slr1599	1.20724	0.849933	12.381	6.2026e-12	3.51472e-10	slr1599	slr1599	slr1599	Slr1599 protein
275	slr1291-int1	0.780927	0.848341	13.4168	0.0343674	0.0441366	slr1291-int1	slr1291	slr1291-int1	NAD(P)H-quinoneoxidoreductasechain4-2(EC1.6.5.-)(NAD(P)HdehydrogenaseI,subunitD-2)(NDH-1,chain4-2)
276	ssr1604	1.06341	0.844376	14.004	3.89967e-10	5.82932e-09	ssr1604	ssr1604	rpl28, ssr1604	50S ribosomal protein L28
277	slr0581-int1	1.21469	0.843814	13.1325	2.4826e-08	1.4596e-07	slr0581-int1	slr0581	slr0581-int1	Slr0581 protein
278	NC-304	1.65971	0.842088	14.2177	1.06169e-08	7.29597e-08	NC-304	NC	ncr1720	NA
279	NC-1130	1.43677	0.839907	11.9603	1.28512e-09	1.44192e-08	NC-1130	NC	NC-1130	NA
280	slr0613-5'UTR	1.37108	0.83926	12.6625	1.65881e-11	6.8681e-10	slr0613-5'UTR	slr0613	slr0613-5'UTR	Slr0613 protein
281	slr0550	-0.328376	0.838822	12.2182	3.27921e-11	1.08312e-09	slr0550	slr0550	dapA, slr0550	Dihydrodipicolinatesynthase(DHDPS)(EC4.2.1.52)
282	sll1499-5'UTR	1.08345	0.837874	12.1972	2.29218e-07	9.64382e-07	sll1499-5'UTR	sll1499	sll1499-5'UTR	Ferredoxin-dependentglutamatesynthase2(EC1.4.7.1)(FD-GOGAT)
283	NC-756	0.348495	0.836828	15.1664	3.48702e-08	1.94633e-07	NC-756	NC	NC-756	NA
284	sll1424	0.494431	0.836556	11.4088	5.09197e-12	3.09697e-10	sll1424	sll1424	sll1424	Sll1424 protein
285	slr0958-int1	0.214693	0.836223	11.8443	1.16556e-09	1.34192e-08	slr0958-int1	slr0958	slr0958-int1	Cysteinyl-tRNAsynthetase(EC6.1.1.16)(Cysteine--tRNAligase)(CysRS)
286	Spacer8-2-x	0.953773	0.834869	17.1417	5.6357e-08	2.9236e-07	Spacer8-2-x	Spacer8	Spacer8-2-x	NA
287	sll0930	0.322852	0.830364	11.969	8.758e-11	1.98552e-09	sll0930	sll0930	sll0930	Sll0930 protein
288	sll1154-5'UTR	0.971716	0.826782	12.5351	1.65734e-06	5.32463e-06	sll1154-5'UTR	sll1154	sll1154-5'UTR	\Quinoleneresistance protein ;NorA\\\\\""
289	slr1738	0.841961	0.825564	12.6994	6.81019e-10	8.83221e-09	slr1738	slr1738	slr1738	Slr1738 protein
290	NC-100	1.32149	0.823324	14.4966	7.41926e-11	1.778e-09	NC-100	SyR8	ncl0030,SyR8	NA
291	slr1573	0.488477	0.823148	11.787	1.09451e-11	5.27456e-10	slr1573	slr1573	slr1573	UPF0124 protein slr1573
292	Spacer23-2-x	0.599318	0.820803	14.5529	0.000502165	0.000887494	Spacer23-2-x	Spacer23	Spacer23-2-x	NA
293	sll0374-as1	0.559447	0.819961	11.9509	5.06743e-08	2.68568e-07	sll0374-as1	sll0374	sll0374-as1	High-affinitybranched-chainaminoacidtransportATP-binding protein
294	slr0313-int1	0.403079	0.819449	11.0194	0.00276544	0.00427585	slr0313-int1	slr0313	slr0313-int1	Slr0313 protein
295	Spacer11-2-x	0.546537	0.819431	16.9782	2.68767e-05	6.26223e-05	Spacer11-2-x	Spacer11	Spacer11-2-x	NA
296	sll0517-int1	-0.0598182	0.818363	16.7678	0.000109962	0.000223653	sll0517-int1	sll0517	sll0517-int1	Putative RNA-binding protein rbpA
297	sll1341-5'UTR	0.739596	0.817648	13.2996	1.1637e-06	3.93055e-06	sll1341-5'UTR	sll1341	sll1341-5'UTR	NA
298	slr0031-int2	0.943161	0.817007	14.5564	5.88671e-09	4.64646e-08	slr0031-int2	slr0031	slr0031-int2	Slr0031 protein
299	slr1930-int3	0.877141	0.816902	12.8038	1.70423e-07	7.4998e-07	slr1930-int3	slr1930	slr1930-int3	Slr1930 protein
300	sll0575-int1	0.453146	0.815368	12.1871	8.87499e-08	4.29575e-07	sll0575-int1	sll0575	sll0575-int1	ATP-binding protein
301	slr0657-int1	0.659424	0.812897	12.5691	6.18657e-13	8.95888e-11	slr0657-int1	slr0657	slr0657-int1	Aspartokinase(EC2.7.2.4)
302	NC-48	1.06398	0.810117	12.655	3.1702e-10	4.9925e-09	NC-48	NC	ncl1590	NA
303	NC-696	0.455534	0.809707	16.2164	2.00254e-08	1.22048e-07	NC-696	NC	NC-696	NA
304	sll1546-5'UTR	1.259	0.809695	13.2693	1.96896e-11	7.51698e-10	sll1546-5'UTR	sll1546	sll1546-5'UTR	Exopolyphosphatase
305	sll1423-int1	0.957369	0.80962	14.0123	1.65221e-10	3.10731e-09	sll1423-int1	sll1423	sll1423-int1	Globalnitrogenregulator
306	ssl2501	0.411098	0.807674	13.7307	1.97416e-10	3.49715e-09	ssl2501	ssl2501	ssl2501	Uncharacterized thylakoid-associated protein ssl2501
307	slr0112-5'UTR	0.820093	0.807314	13.5383	5.80736e-07	2.14191e-06	slr0112-5'UTR	slr0112	slr0112-5'UTR	Slr0112 protein
308	slr1895	0.222719	0.80432	11.8287	2.12081e-11	7.86862e-10	slr1895	slr1895	slr1895	Slr1895 protein
309	slr1908-5'UTR	0.882434	0.803444	15.7898	6.76411e-07	2.44378e-06	slr1908-5'UTR	slr1908	slr1908-5'UTR	Slr1908 protein
310	slr1300-5'UTR	0.80383	0.802763	12.8737	1.04788e-05	2.72494e-05	slr1300-5'UTR	slr1300	slr1300-5'UTR	Uncharacterized protein slr1300
311	slr1213-as1	1.48207	0.802547	14.2954	2.83816e-11	9.70144e-10	slr1213-as1	slr1213	slr1213-as1	AraCsubfamily
312	slr1522-5'UTR	1.69521	0.801698	14.082	1.47688e-08	9.47246e-08	slr1522-5'UTR	slr1522	slr1522-5'UTR	Transposase
313	Spacer26-2-x	0.751437	0.800998	14.2524	0.00127211	0.00208101	Spacer26-2-x	Spacer26	Spacer26-2-x	NA
314	slr0442	0.490594	0.800533	12.814	0.0012159	0.00199424	slr0442	slr0442	slr0442	Slr0442 protein
315	sll0179	0.456589	0.799317	12.3708	3.454e-09	3.04304e-08	sll0179	sll0179	gltX, sll0179	Glutamyl-tRNAsynthetase(EC6.1.1.17)(Glutamate--tRNAligase)(GluRS)
316	sll1743-int1	-0.556854	0.796549	13.8155	2.07723e-09	2.06178e-08	sll1743-int1	sll1743	sll1743-int1	50S ribosomal protein L11
317	sll1801	-1.66238	0.795521	13.7798	1.81969e-09	1.8682e-08	sll1801	sll1801	rpl23, sll1801	50S ribosomal protein L23
318	NC-60	1.24824	0.795252	12.7812	9.85548e-09	6.86536e-08	NC-60	NC	ncl0860	NA
319	NC-576	0.755151	0.794037	13.3828	2.71326e-08	1.56804e-07	NC-576	NC	NC-576	NA
320	sll1477-5'UTR	0.738391	0.792648	17.6659	1.86603e-08	1.1508e-07	sll1477-5'UTR	sll1477	sll1477-5'UTR	Sll1477 protein
321	sll1268-5'UTR	0.956597	0.791071	14.1412	4.63792e-06	1.31814e-05	sll1268-5'UTR	sll1268	sll1268-5'UTR	Sll1268 protein
322	sll0384-int2	-0.737735	0.790102	11.9537	9.01986e-08	4.34678e-07	sll0384-int2	sll0384	sll0384-int2	Sll0384 protein
323	slr0604-int1	0.812013	0.787557	14.4474	2.39063e-10	4.02405e-09	slr0604-int1	slr0604	slr0604-int1	GTP-binding protein lepA
324	slr1397-int3	1.19581	0.786618	14.1779	5.77018e-08	2.97412e-07	slr1397-int3	slr1397	slr1397-int3	Slr1397 protein
325	sll0048-int3	0.955463	0.783825	12.7058	2.45355e-08	1.44445e-07	sll0048-int3	sll0048	sll0048-int3	Sll0048 protein
326	slr1885	0.300418	0.783681	11.4943	1.3053e-08	8.59704e-08	slr1885	slr1885	slr1885	Slr1885 protein
327	ssl7074-int1	1.21909	0.783526	13.2176	6.07833e-11	1.59538e-09	ssl7074-int1	ssl7074	ssl7074-int1	Ssl7074 protein
328	slr1946	0.689741	0.782635	11.7332	2.65694e-10	4.39616e-09	slr1946	slr1946	slr1946	Slr1946 protein
329	slr0604-as1	0.699333	0.781988	12.804	1.84577e-08	1.1423e-07	slr0604-as1	slr0604	slr0604-as1	GTP-binding protein lepA
330	NC-1722	0.955489	0.781843	13.2235	0.00246984	0.00385172	NC-1722	NC	NC-1722	NA
331	ssr2061	1.03173	0.778819	14.3423	1.3469e-06	4.45694e-06	ssr2061	ssr2061	grxC, ssr2061	Probableglutaredoxinssr2061
332	sll0686-int2	0.349804	0.778817	11.2581	0.000397063	0.000717121	sll0686-int2	sll0686	sll0686-int2	Sll0686 protein
333	slr0350	1.11612	0.778343	12.1033	8.99674e-10	1.08243e-08	slr0350	slr0350	slr0350	Transposase(IS5Sctransposase)
334	NC-154	0.722005	0.777237	16.7424	2.80901e-09	2.61315e-08	NC-154	NC	ncl1020	NA
335	ssr0706	0.441843	0.775488	11.8871	1.41875e-06	4.65994e-06	ssr0706	ssr0706	ssr0706	NA
336	ssr1238	0.560343	0.774937	12.76	3.39915e-11	1.10617e-09	ssr1238	ssr1238	ssr1238	NA
337	sll1336	0.600224	0.774169	12.5636	1.24826e-10	2.51908e-09	sll1336	sll1336	sll1336	Sll1336 protein
338	sll0844-5'UTR	0.984104	0.77382	13.463	2.2259e-09	2.18113e-08	sll0844-5'UTR	sll0844	sll0844-5'UTR	tRNA-specific2-thiouridylasemnmA(EC2.8.1.-)
339	slr1894	0.731581	0.773096	13.5653	4.9568e-06	1.40063e-05	slr1894	slr1894	slr1894	Uncharacterized protein slr1894
340	Spacer15-2-x	0.357498	0.772244	16.3788	0.00102382	0.00170395	Spacer15-2-x	Spacer15	Spacer15-2-x	NA
341	NC-2	1.12756	0.771399	13.0521	1.48029e-08	9.48738e-08	NC-2	NC	NC-2	NA
342	Norf1	1.01301	0.768459	13.787	0.000224424	0.000426735	Norf1	Norf1	Norf1	NA
343	slr0744-5'UTR	0.570637	0.768066	12.9846	7.45879e-09	5.56507e-08	slr0744-5'UTR	slr0744	slr0744-5'UTR	TranslationinitiationfactorIF-2
344	sll1363	0.76279	0.767921	13.9658	3.11807e-10	4.95465e-09	sll1363	sll1363	ilvC, sll1363	Ketol-acidreductoisomerase(EC1.1.1.86)(Acetohydroxy-acidisomeroreductase)(Alpha-keto-beta-hydroxylacilreductoisomerase)
345	NC-754	0.624266	0.767796	14.7778	3.58565e-08	1.9913e-07	NC-754	NC	NC-754	NA
346	slr1397	1.03437	0.766368	13.3976	5.47098e-09	4.38623e-08	slr1397	slr1397	slr1397	Slr1397 protein
347	slr1712	1.12521	0.766246	13.5154	2.8048e-08	1.61459e-07	slr1712	slr1712	slr1712	Slr1712 protein
348	Spacer3-1-x	0.598336	0.765869	16.2588	4.45894e-05	9.91264e-05	Spacer3-1-x	Spacer3	Spacer3-1-x	NA
349	ssl1633-as2	1.33925	0.764031	12.2601	4.92943e-14	2.17363e-11	ssl1633-as2	ssl1633	ssl1633-as2	CAB/ELIP/HLIPsuperfamily
350	sll1348	0.158179	0.763541	11.1533	1.80036e-11	7.15073e-10	sll1348	sll1348	sll1348	Sll1348 protein
351	sll0665	1.48275	0.758878	13.1069	2.56831e-10	4.28164e-09	sll0665	sll0665	sll0665	Transposase
352	Spacer6-0-x	1.26659	0.758695	15.3997	6.42287e-08	3.24789e-07	Spacer6-0-x	Spacer6	Spacer6-0-x	NA
353	sll1743-int2	-0.786247	0.758661	14.0233	8.0984e-09	5.92204e-08	sll1743-int2	sll1743	sll1743-int2	50S ribosomal protein L11
354	slr1295	0.758266	0.758364	13.1156	5.99451e-05	0.000129319	slr1295	slr1295	futA1, slr1295	Ironuptake protein A1
355	Spacer4-2-x	1.26408	0.756792	17.1202	2.02379e-10	3.56243e-09	Spacer4-2-x	Spacer4	Spacer4-2-x	NA
356	slr0958	0.333493	0.7566	12.0255	2.16151e-09	2.13703e-08	slr0958	slr0958	cysS, slr0958	Cysteinyl-tRNAsynthetase(EC6.1.1.16)(Cysteine--tRNAligase)(CysRS)
357	ssl0453	1.10887	0.756524	12.9205	0.000243981	0.000460348	ssl0453	ssl0453	nblA2, ssl0453	Phycobilisome degradation protein nblAhomolog2
358	slr0922	0.217388	0.753315	11.9556	1.68421e-10	3.14031e-09	slr0922	slr0922	pth, slr0922	Peptidyl-tRNAhydrolase(PTH)(EC3.1.1.29)
359	sll0934-5'UTR	0.340122	0.751737	14.2897	1.02317e-06	3.5124e-06	sll0934-5'UTR	sll0934	sll0934-5'UTR	Carboxysomeformation protein
360	slr0523-int1	0.826561	0.750556	13.4663	3.63328e-09	3.17561e-08	slr0523-int1	slr0523	slr0523-int1	Dethiobiotinsynthetase(EC6.3.3.3)(Dethiobiotinsynthase)(DTBsynthetase)(DTBS)
361	sll0533-int1	-0.30399	0.749812	12.7113	1.33483e-08	8.73287e-08	sll0533-int1	sll0533	sll0533-int1	Triggerfactor(TF)
362	sll0494-as1	0.477797	0.749548	11.2638	9.08509e-11	2.04127e-09	sll0494-as1	sll0494	sll0494-as1	Sll0494 protein
363	NC-639	0.844463	0.747463	14.6159	6.85421e-09	5.19753e-08	NC-639	NC	ncl0215	NA
364	slr0115-int2	0.602905	0.746631	12.1662	8.0064e-10	9.9502e-09	slr0115-int2	slr0115	slr0115-int2	OmpRsubfamily
365	slr0404-int1	0.881956	0.745292	14.4357	9.62867e-09	6.72666e-08	slr0404-int1	slr0404	slr0404-int1	Slr0404 protein
366	slr0954	0.107716	0.743489	12.648	6.22686e-08	3.16694e-07	slr0954	slr0954	slr0954	Slr0954 protein
367	NC-32	1.23194	0.743072	11.9506	5.94585e-11	1.57571e-09	NC-32	NC	NC-32	NA
368	sll1382-int1	0.794097	0.742962	13.342	2.115e-10	3.6784e-09	sll1382-int1	sll1382	sll1382-int1	NA
369	NC-412	0.0483629	0.741623	13.8174	9.14675e-07	3.17579e-06	NC-412	NC	ncl0110	NA
370	NC-783	0.714539	0.740098	12.8629	4.86094e-09	3.99149e-08	NC-783	NC	NC-783	NA
371	sll0517	-0.0649968	0.737759	16.0228	1.61415e-05	3.98744e-05	sll0517	sll0517	rbp1,rbpA, sll0517	Putative RNA-binding protein rbpA
372	slr1105	0.283591	0.736645	13.9109	0.000486789	0.000862047	slr1105	slr1105	fus, slr1105	GTP-binding protein TypA/BipAhomolog
373	NC-1464	0.72401	0.73612	14.0194	4.56034e-06	1.29902e-05	NC-1464	NC	NC-1464	NA
374	slr0817	0.560401	0.732197	11.3559	3.34073e-10	5.17663e-09	slr0817	slr0817	menF, slr0817	Isochorismatesynthase
375	slr7094	0.620955	0.73187	12.4253	6.33272e-07	2.31256e-06	slr7094	slr7094	slr7094	Slr7094 protein
376	slr1991	0.308419	0.731641	11.8838	1.30658e-09	1.4594e-08	slr1991	slr1991	cya1, slr1991	NA
377	sll1716	1.12025	0.731149	12.1219	1.21613e-10	2.47121e-09	sll1716	sll1716	sll1716	Transposase
378	Spacer13-1-x	1.06679	0.730948	14.3779	1.09105e-05	2.82416e-05	Spacer13-1-x	Spacer13	Spacer13-1-x	NA
379	slr2088-int1	0.606182	0.729504	13.4043	3.49727e-09	3.07502e-08	slr2088-int1	slr2088	slr2088-int1	Acetohydroxyacidsynthase
380	sll0934-int1	0.15331	0.727214	14.1261	1.61784e-09	1.71281e-08	sll0934-int1	sll0934	sll0934-int1	Carboxysomeformation protein
381	sll0934	-0.202639	0.725546	14.4346	1.59824e-07	7.13664e-07	sll0934	sll0934	ccmA, sll0934	Carboxysomeformation protein
382	sll1860	0.968532	0.725192	12.0054	4.66713e-10	6.68173e-09	sll1860	sll1860	sll1860	NA
383	NC-1485	0.630174	0.724438	12.2436	9.601e-09	6.71994e-08	NC-1485	NC	NC-1485	NA
384	sll0721-int3	1.31008	0.722578	11.6187	7.56891e-11	1.80406e-09	sll0721-int3	sll0721	sll0721-int3	\Leukotoxin;LtA\\\\\""
385	slr0442-int1	0.2632	0.722365	12.8112	0.0120183	0.0165686	slr0442-int1	slr0442	slr0442-int1	Slr0442protein
386	slr1030-5'UTR	1.08254	0.721643	12.798	2.13153e-10	3.69311e-09	slr1030-5'UTR	slr1030	slr1030-5'UTR	Magnesium-chelatasesubunitchlI(EC6.6.1.1)(Mg-protoporphyrinIXchelatase)
387	slr0327-int1	0.84019	0.721291	12.5942	1.26071e-10	2.53841e-09	slr0327-int1	slr0327	slr0327-int1	Ironutilization protein
388	sll1894	0.680742	0.718675	11.7212	3.12418e-08	1.77527e-07	sll1894	sll1894	ribA, sll1894	\Riboflavinbiosynthesis protein ribBA[Includes:3,4-dihydroxy-2-butanone4-phosphatesynthase(DHBPsynthase)(EC4.1.99.12);GTPcyclohydrolase-2(EC3.5.4.25)(GTPcyclohydrolaseII)]\\\\\""
389	sll1249-int2	0.513505	0.718402	11.732	1.11189e-08	7.56618e-08	sll1249-int2	sll1249	sll1249-int2	\Bifunctionalpantoateligase/cytidylatekinase[Includes:Pantoate--beta-alanineligase(EC6.3.2.1)(Pantothenatesynthetase)(Pantoate-activatingenzyme);Cytidylatekinase(CK)(EC2.7.4.14)(Cytidinemonophosphatekinase)(CMPkinase)]\\\\\""
390	sll1268	0.328995	0.718086	12.3183	5.14295e-06	1.44675e-05	sll1268	sll1268	sll1268	Sll1268 protein
391	sll1338	0.112185	0.715911	15.1287	1.4605e-06	4.78639e-06	sll1338	sll1338	sll1338	Sll1338 protein
392	slr2104-5'UTR	1.28022	0.714414	12.872	1.11951e-08	7.60045e-08	slr2104-5'UTR	slr2104	slr2104-5'UTR	Sensor protein (EC2.7.13.3)
393	NC-106	1.17998	0.714282	17.0179	1.9563e-05	4.72416e-05	NC-106	NC	ncr1580	NA
394	slr0500-5'UTR	1.11823	0.713682	13.4043	1.40563e-09	1.54759e-08	slr0500-5'UTR	slr0500	slr0500-5'UTR	Imidazoleglycerol-phosphatedehydratase(IGPD)(EC4.2.1.19)
395	Spacer13-2-x	0.552997	0.7136	15.78	0.000214221	0.000409452	Spacer13-2-x	Spacer13	Spacer13-2-x	NA
396	us21-0-x	0.747855	0.713118	12.7459	1.68116e-10	3.14031e-09	us21-0-x	us21	us21-0-x	NA
397	slr1544	0.869177	0.712394	12.5324	0.0129737	0.0177994	slr1544	slr1544	slr1544	Slr1544protein
398	sll1985-as1	0.775864	0.711136	12.3712	2.8604e-08	1.64231e-07	sll1985-as1	sll1985	sll1985-as1	Transposase
399	slr1251	0.524897	0.709368	13.407	1.00126e-08	6.96379e-08	slr1251	slr1251	cyp, slr1251	Peptidyl-prolylcis-transisomeraseslr1251(PPIase)(Rotamase)(EC5.2.1.8)
400	Spacer15-1-x	0.962956	0.707237	13.287	0.000316356	0.000583304	Spacer15-1-x	Spacer15	Spacer15-1-x	NA
401	slr1886-5'UTR	0.505445	0.706938	13.4012	2.44922e-09	2.33706e-08	slr1886-5'UTR	slr1886	slr1886-5'UTR	Putative iojap protein
402	slr1300-int1	0.75499	0.706839	12.0861	5.10554e-08	2.69796e-07	slr1300-int1	slr1300	slr1300-int1	Uncharacterized protein slr1300
403	sll1095-5'UTR	0.744725	0.706834	11.4218	9.90353e-08	4.70138e-07	sll1095-5'UTR	sll1095	sll1095-5'UTR	Sll1095 protein
404	slr0703	1.04842	0.70644	11.9958	1.86713e-10	3.3536e-09	slr0703	slr0703	slr0703	Transposase(IS5Sctransposase)
405	slr2042-as1	1.49559	0.70498	12.3133	4.39996e-15	9.70081e-12	slr2042-as1	slr2042	slr2042-as1	Uncharacterized protein slr2042
406	Spacer30-2-x	1.07858	0.704056	14.4902	0.000144353	0.000286143	Spacer30-2-x	Spacer30	Spacer30-2-x	NA
407	slr0083-int1	-0.967954	0.701343	14.3298	2.69028e-07	1.10609e-06	slr0083-int1	slr0083	slr0083-int1	\ATP-dependentRNAhelicase;DeaD\\\\\""
408	sll0179-int2	0.341235	0.698992	11.9871	1.74517e-09	1.82138e-08	sll0179-int2	sll0179	sll0179-int2	Glutamyl-tRNAsynthetase(EC6.1.1.17)(Glutamate--tRNAligase)(GluRS)
409	ssl3441-5'UTR	0.628191	0.698012	15.3204	3.28604e-05	7.5252e-05	ssl3441-5'UTR	ssl3441	ssl3441-5'UTR	TranslationinitiationfactorIF-1
410	sll1710	0.992164	0.697747	11.9609	1.21522e-10	2.47121e-09	sll1710	sll1710	sll1710	Transposase
411	sll0575	0.416464	0.696665	12.4245	3.63443e-10	5.50722e-09	sll0575	sll0575	rfbB, sll0575	ATP-binding protein
412	ssr1480	-0.0466294	0.694799	16.3044	4.92642e-07	1.85509e-06	ssr1480	ssr1480	rbp2, ssr1480	RNA-binding protein
413	NC-281	1.0369	0.694435	11.891	1.65457e-10	3.10731e-09	NC-281	NC	NC-281	NA
414	sll1334-int4	1.36575	0.694289	12.9336	9.31564e-11	2.07461e-09	sll1334-int4	sll1334	sll1334-int4	Sll1334 protein
415	Spacer3-0-x	0.91301	0.693911	16.2732	1.18835e-07	5.5187e-07	Spacer3-0-x	Spacer3	Spacer3-0-x	NA
416	ssr2898	1.32108	0.693434	12.6203	8.39656e-10	1.02703e-08	ssr2898	ssr2898	ssr2898	Transposase
417	slr0613	0.974267	0.692018	12.3464	4.75741e-12	2.97558e-10	slr0613	slr0613	slr0613	Slr0613 protein
418	NC-1706	1.14302	0.69192	14.5234	0.000894634	0.00150568	NC-1706	NC	NC-1706	NA
419	slr1866-as1	0.8723	0.691673	11.4965	3.15954e-09	2.86078e-08	slr1866-as1	slr1866	slr1866-as1	Slr1866 protein
420	slr1946-int1	0.692517	0.690791	11.5523	1.42367e-08	9.17787e-08	slr1946-int1	slr1946	slr1946-int1	Slr1946 protein
421	slr0423-as1	1.63223	0.690099	14.9465	5.67715e-08	2.94338e-07	slr0423-as1	slr0423	slr0423-as1	RlpA-like protein
422	Spacer14-2-x	0.478475	0.690013	18.057	7.99427e-07	2.82949e-06	Spacer14-2-x	Spacer14	Spacer14-2-x	NA
423	slr1930-int1	0.688124	0.689931	12.607	1.71651e-09	1.79571e-08	slr1930-int1	slr1930	slr1930-int1	Slr1930 protein
424	ssr0757	0.384834	0.689882	12.0454	6.45878e-06	1.77059e-05	ssr0757	ssr0757	ssr0757	NA
425	sll0384-5'UTR	-0.910341	0.68905	12.8937	4.52591e-05	0.000100463	sll0384-5'UTR	sll0384	sll0384-5'UTR	Sll0384 protein
426	slr0921-int1	0.225351	0.689044	12.0713	5.50795e-05	0.000120026	slr0921-int1	slr0921	slr0921-int1	Slr0921 protein
427	Spacer6-1-x	0.876578	0.688794	14.0717	4.38966e-05	9.77833e-05	Spacer6-1-x	Spacer6	Spacer6-1-x	NA
428	sll1818-int2	-0.947914	0.688164	14.3626	1.30145e-06	4.31811e-06	sll1818-int2	sll1818	sll1818-int2	DNA-directed RNA polymerase subunit alpha(RNAPsubunitalpha)(EC2.7.7.6)(Transcriptasesubunitalpha)( RNA polymerase subunit alpha)
429	sll0544	0.624135	0.688014	11.8524	3.15389e-09	2.85859e-08	sll0544	sll0544	sll0544	Sll0544 protein
430	NC-29	0.947506	0.687351	12.6622	0.00077225	0.00131603	NC-29	NC	NC-29	NA
431	slr1930-int4	0.948771	0.686329	13.1023	9.62932e-09	6.72666e-08	slr1930-int4	slr1930	slr1930-int4	Slr1930 protein
432	slr0967	0.63852	0.684477	13.1301	2.95011e-06	8.81932e-06	slr0967	slr0967	slr0967	Slr0967 protein
433	slr0265	1.10535	0.684214	12.0791	1.39553e-10	2.75946e-09	slr0265	slr0265	slr0265	Transposase
434	sll1894-int1	0.912351	0.683974	11.8705	6.30849e-10	8.29736e-09	sll1894-int1	sll1894	sll1894-int1	\Riboflavinbiosynthesis protein ribBA[Includes:3,4-dihydroxy-2-butanone4-phosphatesynthase(DHBPsynthase)(EC4.1.99.12);GTPcyclohydrolase-2(EC3.5.4.25)(GTPcyclohydrolaseII)]\\\\\""
435	slr1090-5'UTR	0.491647	0.68368	12.2355	1.20104e-08	8.01211e-08	slr1090-5'UTR	slr1090	slr1090-5'UTR	GTPaseobg(GTP-binding protein obg)
436	NC-33	0.541184	0.683556	14.1427	2.10733e-06	6.57859e-06	NC-33	NC	NC-33	NA
437	Ncr0700-NC	0.381316	0.683158	17.1165	0.0113949	0.0157658	Ncr0700-NC	Ncr0700	ncr0700	NA
438	slr1930	0.765463	0.682989	12.5448	6.25867e-09	4.86381e-08	slr1930	slr1930	pilA7, slr1930	Slr1930 protein
439	sll1908-5'UTR	0.915451	0.682508	13.7706	1.47496e-10	2.86513e-09	sll1908-5'UTR	sll1908	sll1908-5'UTR	D-3-phosphoglyceratedehydrogenase(PGDH)(EC1.1.1.95)
440	sll1219	0.616578	0.681627	13.0922	2.50395e-06	7.64359e-06	sll1219	sll1219	sll1219	Sll1219 protein
441	ncRNA_983563:983626	0.97722	0.681519	12.6919	0.000508991	0.000899017	ncRNA_983563:983626	ncRNA_983563:983626	ncRNA_983563:983626	NA
442	NC-746	0.935336	0.680765	13.1931	4.83247e-10	6.81881e-09	NC-746	NC	NC-746	NA
443	SyR9-0-x	0.543659	0.680208	14.5645	2.83206e-07	1.15737e-06	SyR9-0-x	SyR9	SyR9-0-x	NA
444	ssr1375-as1	1.1725	0.679645	12.4389	1.51768e-08	9.67779e-08	ssr1375-as1	ssr1375	ssr1375-as1	Ssr1375 protein
445	sll1249	0.385665	0.67939	11.6057	1.62432e-11	6.75702e-10	sll1249	sll1249	panC, sll1249	\Bifunctionalpantoateligase/cytidylatekinase[Includes:Pantoate--beta-alanineligase(EC6.3.2.1)(Pantothenatesynthetase)(Pantoate-activatingenzyme);Cytidylatekinase(CK)(EC2.7.4.14)(Cytidinemonophosphatekinase)(CMPkinase)]\\\\\""
446	sll1155	0.871863	0.678579	13.3154	8.12251e-09	5.93475e-08	sll1155	sll1155	sll1155	Sll1155 protein
447	slr0032-int1	0.573134	0.677792	13.3228	1.19741e-09	1.37466e-08	slr0032-int1	slr0032	slr0032-int1	Probablebranched-chain-amino-acidaminotransferase(BCAT)(EC2.6.1.42)
448	sll1388-int1	0.621582	0.677279	12.3605	2.74478e-08	1.58521e-07	sll1388-int1	sll1388	sll1388-int1	Uncharacterized protein sll1388
449	sll0798-as1	1.08898	0.675799	12.8493	2.67946e-10	4.42513e-09	sll0798-as1	sll0798	sll0798-as1	Sensor protein (EC2.7.13.3)
450	slr1503	0.256723	0.674516	11.7503	0.012603	0.0173152	slr1503	slr1503	slr1503	Slr1503protein
451	slr1471-int1	0.652261	0.673842	12.3722	3.1642e-06	9.39566e-06	slr1471-int1	slr1471	slr1471-int1	Innermembrane protein oxaA
452	NC-244	0.972218	0.673095	13.0033	0.00687925	0.00992769	NC-244	NC	ncl0260	NA
453	slr2048-5'UTR	0.324888	0.67039	13.0998	4.09433e-07	1.58302e-06	slr2048-5'UTR	slr2048	slr2048-5'UTR	Slr2048 protein
454	sll0086-5'UTR	0.825325	0.669165	13.206	0.00535854	0.0078801	sll0086-5'UTR	sll0086	sll0086-5'UTR	Putative arsenicalpump-drivingATPase(EC3.6.3.16)(Arsenite-translocatingATPase)(ArsenicalresistanceATPase)(Arsenite-transportingATPase)
455	sll1127-as1	1.17539	0.66721	13.7376	1.62826e-09	1.71972e-08	sll1127-as1	sll1127	sll1127-as1	Naphthoatesynthase
456	sll0665-int1	1.51522	0.666116	13.0115	1.43997e-09	1.56973e-08	sll0665-int1	sll0665	sll0665-int1	Transposase
457	Spacer1-1-x	0.886676	0.66594	15.949	0.000102093	0.000209795	Spacer1-1-x	Spacer1	Spacer1-1-x	NA
458	slr1596-as1	1.14948	0.664305	12.5385	6.31618e-13	8.95888e-11	slr1596-as1	slr1596	slr1596-as1	Protonextrusion protein pcxA
459	sll0384-int3	-1.06727	0.663645	12.2245	9.25179e-08	4.43673e-07	sll0384-int3	sll0384	sll0384-int3	Sll0384 protein
460	6803t33-5'UTR	0.990348	0.662242	15.0531	3.5418e-09	3.10488e-08	6803t33-5'UTR	6803t33	6803t33-5'UTR	NA
461	NC-664	0.701598	0.661806	11.0472	1.12107e-09	1.29917e-08	NC-664	NC	NC-664	NA
462	Spacer10-2-x	1.01989	0.661624	17.1457	1.40549e-07	6.36295e-07	Spacer10-2-x	Spacer10	Spacer10-2-x	NA
463	slr1790	0.711206	0.659655	12.6674	2.00501e-10	3.53643e-09	slr1790	slr1790	slr1790	UPF0093membrane protein slr1790
464	sll0066-int1	0.242639	0.657519	10.972	2.03808e-05	4.90038e-05	sll0066-int1	sll0066	sll0066-int1	Sll0066 protein
465	sll1435	0.908013	0.656821	12.9326	5.03786e-13	8.38281e-11	sll1435	sll1435	pet112, sll1435	Aspartyl/glutamyl-tRNA(Asn/Gln)amidotransferasesubunitB(Asp/Glu-ADTsubunitB)(EC6.3.5.-)
466	NC-163	1.03877	0.65662	11.931	5.82978e-10	7.82539e-09	NC-163	NC	ncr1690	NA
467	sll1818-int1	-1.0561	0.656311	14.6588	7.63668e-10	9.62113e-09	sll1818-int1	sll1818	sll1818-int1	DNA-directed RNA polymerase subunit alpha(RNAPsubunitalpha)(EC2.7.7.6)(Transcriptasesubunitalpha)( RNA polymerase subunit alpha)
468	slr0974	0.546406	0.656209	12.5919	1.2683e-06	4.23038e-06	slr0974	slr0974	infC, slr0974	TranslationinitiationfactorIF-3
469	slr0923-5'UTR	0.204718	0.655851	13.7756	0.00016743	0.000328125	slr0923-5'UTR	slr0923	slr0923-5'UTR	Probable30S ribosomal protein PSRP-3(Ycf65-like protein )
470	slr0292	0.602426	0.655841	12.3231	0.00102628	0.00170738	slr0292	slr0292	slr0292	Slr0292 protein
471	sll0544-int1	0.470766	0.655653	11.5309	4.97646e-07	1.87153e-06	sll0544-int1	sll0544	sll0544-int1	Sll0544 protein
472	sll1586-int1	1.2339	0.653313	13.457	5.55613e-09	4.43034e-08	sll1586-int1	sll1586	sll1586-int1	Sll1586 protein
473	sll1336-as2	0.837412	0.652938	11.475	1.57776e-10	3.03805e-09	sll1336-as2	sll1336	sll1336-as2	Sll1336 protein
474	sll0382	-0.449618	0.65216	13.7528	1.35475e-07	6.17126e-07	sll0382	sll0382	sll0382	Sll0382 protein
475	ssr1600	0.314165	0.651664	14.3157	3.20623e-07	1.28409e-06	ssr1600	ssr1600	ssr1600	Ssr1600 protein
476	slr0599-as1	0.794847	0.650266	13.0152	3.03119e-08	1.73247e-07	slr0599-as1	slr0599	slr0599-as1	Serine/threonine- protein kinaseC(EC2.7.11.1)
477	slr0989-int1	0.790869	0.648824	12.7547	7.82301e-11	1.84468e-09	slr0989-int1	slr0989	slr0989-int1	UPF0082 protein slr0989
478	sll0635	0.167043	0.647725	11.5508	4.39985e-09	3.67149e-08	sll0635	sll0635	thiE, sll0635	Thiamine-phosphatepyrophosphorylase(TMPpyrophosphorylase)(TMP-PPase)(EC2.5.1.3)(Thiamine-phosphatesynthase)
479	slr1931-5'UTR	0.856919	0.645882	12.7527	1.47756e-06	4.83691e-06	slr1931-5'UTR	slr1931	slr1931-5'UTR	Slr1931 protein
480	sll0222	0.360468	0.645109	12.2052	3.74866e-11	1.17649e-09	sll0222	sll0222	phoA, sll0222	Alkalinephosphatase
481	sll1354-as3	0.687187	0.644155	12.9748	7.59404e-07	2.70614e-06	sll1354-as3	sll1354	sll1354-as3	\Single-strand-DNA-specificexonuclease;RecJ\\\\\""
482	sll0006	0.667512	0.643408	11.8234	6.69592e-12	3.66618e-10	sll0006	sll0006	aspC, sll0006	NA
483	ssr2611	0.797863	0.642469	12.8562	1.72432e-11	7.04019e-10	ssr2611	ssr2611	ssr2611	Ssr2611 protein
484	sll0798-as2	1.01463	0.642399	12.5505	1.17508e-08	7.88992e-08	sll0798-as2	sll0798	sll0798-as2	Sensor protein (EC2.7.13.3)
485	Spacer17-2-x	0.199285	0.642113	15.2854	0.00886563	0.0125218	Spacer17-2-x	Spacer17	Spacer17-2-x	NA
486	sll0518-5'UTR	0.136799	0.641483	13.7741	6.0685e-06	1.67874e-05	sll0518-5'UTR	sll0518	sll0518-5'UTR	Sll0518 protein
487	Spacer8-1-x	0.728095	0.641477	14.1533	0.00012366	0.000247967	Spacer8-1-x	Spacer8	Spacer8-1-x	NA
488	slr0581	0.947133	0.63966	12.6221	6.86491e-08	3.43012e-07	slr0581	slr0581	slr0581	Slr0581 protein
489	sll0540-as1	0.871849	0.63915	12.3841	5.69007e-08	2.94834e-07	sll0540-as1	sll0540	sll0540-as1	Sll0540 protein
490	ssr3189-5'UTR	0.507957	0.638999	15.0242	1.52539e-07	6.84252e-07	ssr3189-5'UTR	ssr3189	ssr3189-5'UTR	Ssr3189 protein
491	ISY100_type_transposase2	0.748275	0.638427	13.6933	1.31056e-05	3.32695e-05	ISY100_type_transposase2	slr7104	ISY100_type_transposase2	Transposase
492	slr1790-5'UTR	0.973006	0.638319	12.6717	2.07843e-10	3.63448e-09	slr1790-5'UTR	slr1790	slr1790-5'UTR	UPF0093membrane protein slr1790
493	slr0074-5'utr	-0.192925	0.637812	14.1416	0.00037304	0.000677061	slr0074-5'utr	slr0074	sufZ ycf24-5'UTR	UPF0051 protein slr0074
494	slr0924-5'UTR	0.668235	0.637466	14.0544	1.76749e-07	7.73574e-07	slr0924-5'UTR	slr0924	slr0924-5'UTR	Slr0924 protein
495	sll1586-int2	1.25556	0.636794	13.3824	1.06164e-06	3.63313e-06	sll1586-int2	sll1586	sll1586-int2	Sll1586 protein
496	slr1557-as1	1.27921	0.635452	12.4786	7.62491e-11	1.80546e-09	slr1557-as1	slr1557	slr1557-as1	Slr1557 protein
497	NC-128	0.595412	0.634108	18.3176	1.253e-09	1.41126e-08	NC-128	NC	ncl0720,yfr2a	NA
498	slr0753-int1	0.761829	0.634022	12.1741	1.14457e-08	7.72891e-08	slr0753-int1	slr0753	slr0753-int1	Uncharacterized transporterslr0753
499	sll1382	0.915043	0.633633	13.6144	1.48967e-11	6.37737e-10	sll1382	sll1382	petF, fdx, sll1382	NA
500	NC-670	1.14075	0.633522	12.8786	1.19948e-07	5.56163e-07	NC-670	NC	NC-670	NA
501	ssl1047	0.90561	0.633252	13.1132	9.74092e-09	6.79092e-08	ssl1047	ssl1047	ssl1047	NA
502	NC-1236	1.09569	0.632212	14.3327	2.89436e-10	4.70107e-09	NC-1236	NC	NC-1236	NA
503	slr7096	0.631707	0.632185	11.5599	5.0778e-08	2.68951e-07	slr7096	slr7096	slr7096	Slr7096 protein
504	sll0764-as1	0.5116	0.631514	11.5353	1.42314e-09	1.55909e-08	sll0764-as1	sll0764	sll0764-as1	High-affinitybranched-chainaminoacidtransportATP-binding protein
505	NC-250	0.286251	0.631291	13.499	0.0146068	0.0198914	NC-250	NC	ncr1390	NA
506	slr0083	-1.27899	0.630736	13.1809	1.23652e-09	1.39806e-08	slr0083	slr0083	crhR, slr0083	\ATP-dependentRNAhelicase;DeaD\\\\\""
507	slr1090-int1	0.342574	0.630049	11.9582	2.97713e-06	8.88504e-06	slr1090-int1	slr1090	slr1090-int1	GTPaseobg(GTP-binding protein obg)
508	ssl0241	0.751317	0.629818	13.3996	1.31422e-10	2.6222e-09	ssl0241	ssl0241	ssl0241	NA
509	sll1716-int2	1.01553	0.629386	12.4263	8.98657e-10	1.08243e-08	sll1716-int2	sll1716	sll1716-int2	Transposase
510	Spacer31-2-x	0.794786	0.62772	13.9758	0.00136991	0.00222654	Spacer31-2-x	Spacer31	Spacer31-2-x	NA
511	slr1318-as1	1.13856	0.627322	12.1963	2.09863e-11	7.86862e-10	slr1318-as1	slr1318	slr1318-as1	\Iron(III)dicitratetransportsystempermease protein ;FecE\\\\\""
512	slr0261-as1	0.703853	0.624811	12.8211	7.63974e-09	5.67129e-08	slr0261-as1	slr0261	slr0261-as1	NA
513	slr1467-as1	0.633694	0.624737	11.5297	9.84959e-08	4.68267e-07	slr1467-as1	slr1467	slr1467-as1	Precorrinisomerase
514	sll0634	0.549922	0.624119	12.7845	1.39818e-09	1.54518e-08	sll0634	sll0634	btpA, sll0634	Photosystem Ibiogenesis protein btpA
515	slr0657	0.194453	0.622879	11.9822	4.11675e-09	3.50102e-08	slr0657	slr0657	lysC, slr0657	Aspartokinase(EC2.7.2.4)
516	sll1849-as1	0.476751	0.622035	11.4333	4.84613e-08	2.58705e-07	sll1849-as1	sll1849	sll1849-as1	Sll1849 protein
517	us23-0-x	0.333095	0.622007	13.0048	1.48415e-06	4.85196e-06	us23-0-x	us23	us23-0-x	NA
518	Norf5	1.11228	0.621722	12.1379	4.03086e-09	3.44125e-08	Norf5	Norf5	Norf5	NA
519	sll0798-as3	1.09198	0.621644	12.5775	1.35511e-09	1.50323e-08	sll0798-as3	sll0798	sll0798-as3	Sensor protein (EC2.7.13.3)
520	slr0487	0.24004	0.620747	11.155	1.6713e-09	1.75466e-08	slr0487	slr0487	slr0487	Slr0487 protein
521	slr1094	0.609321	0.620689	11.6119	5.55255e-10	7.49892e-09	slr1094	slr1094	slr1094	Slr1094 protein
522	sll0381	-0.0501511	0.620073	14.4573	3.4812e-06	1.02301e-05	sll0381	sll0381	sll0381	Sll0381 protein
523	sll1127-as2	0.666937	0.619391	11.5437	1.93022e-10	3.44587e-09	sll1127-as2	sll1127	sll1127-as2	Naphthoatesynthase
524	slr0895-as1	1.263	0.618039	11.8719	3.01656e-12	2.26566e-10	slr0895-as1	slr0895	slr0895-as1	Slr0895 protein
525	sll1851-as1	0.808831	0.615537	11.6205	1.07743e-10	2.27863e-09	sll1851-as1	sll1851	sll1851-as1	Sll1851 protein
526	sll0067	0.0401407	0.615357	11.5956	5.22414e-09	4.22676e-08	sll0067	sll0067	gst, sll0067	GlutathioneS-transferase
527	slr1471	0.319788	0.614524	12.9658	0.000217775	0.000415346	slr1471	slr1471	slr1471	Innermembrane protein oxaA
528	slr1764-int1	0.720188	0.613321	11.5644	1.80102e-08	1.11932e-07	slr1764-int1	slr1764	slr1764-int1	Uncharacterized protein slr1764
529	sll0260	0.344183	0.613248	11.8584	1.94263e-09	1.95699e-08	sll0260	sll0260	sll0260	UPF0053 protein sll0260
530	sll1334-int1	1.12511	0.610538	12.7407	4.67992e-11	1.34164e-09	sll1334-int1	sll1334	sll1334-int1	Sll1334 protein
531	slr1464-as2	0.803505	0.609983	13.3603	2.13244e-11	7.86862e-10	slr1464-as2	slr1464	slr1464-as2	UPF0026 protein slr1464
532	slr0031-as1	1.17382	0.609775	11.6028	6.38183e-11	1.63058e-09	slr0031-as1	slr0031	slr0031-as1	Slr0031 protein
533	NC-520	0.826304	0.60959	14.0409	0.000277629	0.000517415	NC-520	NC	NC-520	NA
534	us1-0-x	1.77998	0.609058	14.2065	4.95374e-06	1.40023e-05	us1-0-x	us1	us1-0-x	NA
535	sll0932	0.182173	0.608679	11.6303	2.02312e-08	1.23048e-07	sll0932	sll0932	sll0932	Sll0932 protein
536	NC-199	0.308014	0.606953	16.431	2.03351e-07	8.69292e-07	NC-199	NC	ncr0960	NA
537	slr1291-int2	0.702101	0.606392	14.4358	0.156326	0.180144	slr1291-int2	slr1291	slr1291-int2	NAD(P)H-quinoneoxidoreductasechain4-2(EC1.6.5.-)(NAD(P)HdehydrogenaseI,subunitD-2)(NDH-1,chain4-2)
538	slr0921	0.302417	0.605379	12.1038	3.5321e-10	5.38921e-09	slr0921	slr0921	slr0921	Slr0921 protein
539	slr1886	0.229195	0.604421	12.7199	6.30582e-08	3.2034e-07	slr1886	slr1886	slr1886	Putative iojap protein
540	sll1363-as2	0.538726	0.604069	12.746	5.57789e-07	2.06687e-06	sll1363-as2	sll1363	sll1363-as2	Ketol-acidreductoisomerase(EC1.1.1.86)(Acetohydroxy-acidisomeroreductase)(Alpha-keto-beta-hydroxylacilreductoisomerase)
541	slr0963	0.516622	0.60203	12.5641	8.893e-07	3.09296e-06	slr0963	slr0963	sir, slr0963	Sulfitereductase[ferredoxin](EC1.8.7.1)
542	slr2002	-0.27057	0.59981	13.1191	0.0132491	0.0181491	slr2002	slr2002	cphA, slr2002	Cyanophycinsynthetase(EC6.3.2.29)(EC6.3.2.30)(Cyanophycinsynthase)
543	slr1287	0.35566	0.59952	12.0823	6.18112e-09	4.81974e-08	slr1287	slr1287	slr1287	Slr1287 protein
544	slr0055	0.233801	0.599187	12.0324	1.96525e-07	8.47921e-07	slr0055	slr0055	trpG, slr0055	AnthranilatesynthasecomponentII
545	slr1147-as6	0.818383	0.599078	11.2327	1.30027e-09	1.45522e-08	slr1147-as6	slr1147	slr1147-as6	Sensor protein (EC2.7.13.3)
546	NC-1237	1.11197	0.598917	14.2592	3.37439e-13	6.82852e-11	NC-1237	NC	NC-1237	NA
547	sll1571-as2	0.970796	0.598652	12.1124	4.54761e-13	8.12207e-11	sll1571-as2	sll1571	sll1571-as2	Sll1571 protein
548	slr1222-int1	0.260511	0.59825	11.4093	0.000172279	0.000336432	slr1222-int1	slr1222	slr1222-int1	Slr1222 protein
549	slr1279-as1	0.882977	0.59788	11.5146	5.45562e-08	2.84861e-07	slr1279-as1	slr1279	slr1279-as1	NAD(P)H-quinoneoxidoreductasesubunit3(EC1.6.5.-)(NAD(P)Hdehydrogenasesubunit3)(NADH-plastoquinoneoxidoreductasesubunit3)(NDH-1subunit3)(NDH-C)
550	slr1991-int1	0.0940786	0.596823	12.3797	1.65154e-08	1.03813e-07	slr1991-int1	slr1991	slr1991-int1	NA
551	sll1095	0.483715	0.596691	11.4758	3.01235e-11	1.01011e-09	sll1095	sll1095	sll1095	Sll1095 protein
552	slr0354-5'UTR	0.907665	0.596678	13.7016	2.56001e-11	8.99473e-10	slr0354-5'UTR	slr0354	slr0354-5'UTR	ABCtransporter
553	sll1818	-1.17389	0.596001	13.9753	4.15763e-10	6.11102e-09	sll1818	sll1818	rpoA, sll1818	DNA-directed RNA polymerase subunit alpha(RNAPsubunitalpha)(EC2.7.7.6)(Transcriptasesubunitalpha)( RNA polymerase subunit alpha)
554	slr0487-int1	0.139526	0.595797	11.0363	1.19563e-08	7.9881e-08	slr0487-int1	slr0487	slr0487-int1	Slr0487 protein
555	slr1348	0.173423	0.595572	11.9447	7.10001e-10	9.08781e-09	slr1348	slr1348	cysE, slr1348	Serineacetyltransferase(SAT)(EC2.3.1.30)
556	sll1570-as1	0.799526	0.593867	13.036	5.59578e-09	4.44988e-08	sll1570-as1	sll1570	sll1570-as1	Sll1570 protein
557	slr0416-int4	0.670072	0.593633	11.5312	2.12337e-08	1.27823e-07	slr0416-int4	slr0416	slr0416-int4	Slr0416 protein
558	NC-840	0.734911	0.592776	13.0403	4.20747e-07	1.61892e-06	NC-840	NC	NC-840	NA
559	sll0634-5'UTR	0.912807	0.592305	13.2472	4.76202e-11	1.34173e-09	sll0634-5'UTR	sll0634	sll0634-5'UTR	Photosystem Ibiogenesis protein btpA
560	NC-17	0.730477	0.591028	13.362	1.62048e-06	5.2176e-06	NC-17	NC	ncl0170	NA
561	sll1154	0.496751	0.590474	12.1395	1.65278e-05	4.06919e-05	sll1154	sll1154	norA, sll1154	\Quinoleneresistance protein ;NorA\\\\\""
562	sll0666	0.90916	0.589309	12.0205	1.48769e-09	1.61377e-08	sll0666	sll0666	sll0666	Transposase
563	sll0754-5'UTR	0.733434	0.588178	13.6737	2.61376e-09	2.45482e-08	sll0754-5'UTR	sll0754	sll0754-5'UTR	Ribosome-bindingfactorA
564	sll1363-int6	0.300444	0.586574	13.9163	0.000561132	0.00098148	sll1363-int6	sll1363	sll1363-int6	Ketol-acidreductoisomerase(EC1.1.1.86)(Acetohydroxy-acidisomeroreductase)(Alpha-keto-beta-hydroxylacilreductoisomerase)
565	slr0845-int1	0.908896	0.585688	12.3246	8.63182e-08	4.19691e-07	slr0845-int1	slr0845	slr0845-int1	Slr0845 protein
566	slr0436	0.491412	0.585321	12.2072	6.36343e-11	1.63058e-09	slr0436	slr0436	ccmO, slr0436	Uncharacterized protein slr0436
567	ssr1600-5'UTR	0.366576	0.585041	15.9873	3.68905e-06	1.07656e-05	ssr1600-5'UTR	ssr1600	ssr1600-5'UTR	Ssr1600 protein
568	slr0593-as1	0.848044	0.584973	12.5926	1.519e-07	6.81734e-07	slr0593-as1	slr0593	slr0593-as1	cAMP protein kinaseregulatorychain
569	slr0319-int1	0.982721	0.584821	14.2092	3.47216e-08	1.93927e-07	slr0319-int1	slr0319	slr0319-int1	Beta-lactamase
570	NC-6	1.12415	0.584127	16.2337	9.47941e-09	6.66397e-08	NC-6	NC	ncr0520	NA
571	sll2008-as2	0.922302	0.584004	11.4968	1.14475e-11	5.39868e-10	sll2008-as2	sll2008	sll2008-as2	Processingprotease
572	Spacer4-0-x	0.972898	0.58151	15.9134	9.6534e-08	4.60928e-07	Spacer4-0-x	Spacer4	Spacer4-0-x	NA
573	sll1849-as2	0.707624	0.581311	11.6392	1.40813e-08	9.10432e-08	sll1849-as2	sll1849	sll1849-as2	Sll1849 protein
574	slr0882-0-x	0.815897	0.580804	12.977	0.00160864	0.00258126	slr0882-0-x	slr0882	slr0882-0-x	Slr0882 protein
575	sll0821-int9	0.559733	0.580626	12.2445	7.36885e-11	1.778e-09	sll0821-int9	sll0821	sll0821-int9	Phytochrome-like protein cph2(Bacteriophytochromecph2)
576	sll0222-int1	0.586379	0.580473	12.9371	1.56382e-09	1.66362e-08	sll0222-int1	sll0222	sll0222-int1	Alkalinephosphatase
577	ssr1399	0.788077	0.580179	13.3525	3.84271e-09	3.30946e-08	ssr1399	ssr1399	rps18, ssr1399	30S ribosomal protein S18
578	sll0704	0.602655	0.578734	11.9739	1.46582e-10	2.86288e-09	sll0704	sll0704	nifS, sll0704	NA
579	sll0931	0.140576	0.578668	12.3041	2.72376e-06	8.22631e-06	sll0931	sll0931	sll0931	Sll0931 protein
580	slr1178-int1	0.850171	0.578657	13.9609	1.03661e-08	7.1896e-08	slr1178-int1	slr1178	slr1178-int1	Slr1178 protein
581	slr2107-5'UTR	0.40483	0.577011	12.5413	3.04665e-05	7.02809e-05	slr2107-5'UTR	slr2107	slr2107-5'UTR	\Polysialicacidtransport protein ;KpsM\\\\\""
582	Spacer2-0-x	0.824022	0.576591	16.421	3.43989e-08	1.92368e-07	Spacer2-0-x	Spacer2	Spacer2-0-x	NA
583	sll1932-5'UTR	0.432691	0.575784	13.4967	2.86417e-06	8.59447e-06	sll1932-5'UTR	sll1932	sll1932-5'UTR	Chaperone protein dnaK3(Heatshock protein 70-3)(Heatshock70 kDa protein 3)(HSP70-3)
584	sll1237	0.613982	0.575505	11.3861	2.02996e-11	7.68336e-10	sll1237	sll1237	hemK, sll1237	protein hemKhomolog(EC2.1.1.-)(M.Ssp6803HemKP)
585	sll1476-as1	0.690222	0.574188	14.0819	6.33689e-08	3.21548e-07	sll1476-as1	sll1476	sll1476-as1	Sll1476 protein
586	sll1110-as1	0.810975	0.57269	11.4619	5.33981e-10	7.28975e-09	sll1110-as1	sll1110	sll1110-as1	Peptidechainreleasefactor1(RF-1)
587	sll1329-as1	1.2568	0.570788	12.1435	5.4987e-09	4.39647e-08	sll1329-as1	sll1329	sll1329-as1	Monophosphatase
588	slr0407-int3	0.629124	0.570433	12.1547	1.7844e-09	1.85355e-08	slr0407-int3	slr0407	slr0407-int3	Slr0407 protein
589	sll0260-5'UTR	0.721063	0.570309	12.8693	1.24916e-08	8.27675e-08	sll0260-5'UTR	sll0260	sll0260-5'UTR	UPF0053 protein sll0260
590	sll1463-5'UTR	0.788988	0.56997	13.7579	5.47937e-07	2.03635e-06	sll1463-5'UTR	sll1463	sll1463-5'UTR	Cell divisionproteaseftsHhomolog3(EC3.4.24.-)
591	sll1249-int1	0.204178	0.568981	11.418	2.15115e-07	9.12946e-07	sll1249-int1	sll1249	sll1249-int1	\Bifunctionalpantoateligase/cytidylatekinase[Includes:Pantoate--beta-alanineligase(EC6.3.2.1)(Pantothenatesynthetase)(Pantoate-activatingenzyme);Cytidylatekinase(CK)(EC2.7.4.14)(Cytidinemonophosphatekinase)(CMPkinase)]\\\\\""
592	NC-1036	0.778713	0.568831	12.1825	3.16062e-06	9.38818e-06	NC-1036	NC	NC-1036	NA
593	slr1520	0.465915	0.568601	11.2509	7.15953e-12	3.80361e-10	slr1520	slr1520	slr1520	Slr1520 protein
594	slr1300	0.492878	0.568031	12.1279	1.27178e-07	5.85991e-07	slr1300	slr1300	ubiH, slr1300	Uncharacterized protein slr1300
595	slr0108	0.516567	0.567125	11.38	5.17128e-12	3.12367e-10	slr0108	slr0108	slr0108	Slr0108 protein
596	slr1099	0.40187	0.565025	11.538	6.90899e-10	8.91366e-09	slr1099	slr1099	ubiX, slr1099	Probablearomaticaciddecarboxylase(EC4.1.1.-)
597	slr0942	0.610337	0.564707	12.1223	2.68929e-08	1.55768e-07	slr0942	slr0942	slr0942	Aldehydereductase
598	sll1383	0.450342	0.564169	11.9404	2.73154e-10	4.47801e-09	sll1383	sll1383	suhB, sll1383	Inositol-1-monophosphatase(IMPase)(Inositol-1-phosphatase)(I-1-Pase)(EC3.1.3.25)
599	slr1999-as1	0.998106	0.563615	11.4838	4.70579e-11	1.34164e-09	slr1999-as1	slr1999	slr1999-as1	Slr1999 protein
600	sll0505-int1	1.11247	0.562992	12.6951	1.8964e-08	1.16546e-07	sll0505-int1	sll0505	sll0505-int1	Sll0505 protein
601	sll0877-5'UTR	0.718941	0.562928	12.5757	3.75681e-08	2.0733e-07	sll0877-5'UTR	sll0877	sll0877-5'UTR	Sll0877 protein
602	slr1547	0.0225125	0.562813	11.9925	4.13018e-07	1.59545e-06	slr1547	slr1547	slr1547	Slr1547 protein
603	sll1652-5'UTR	0.657053	0.562723	12.8006	1.44816e-06	4.75299e-06	sll1652-5'UTR	sll1652	sll1652-5'UTR	Sll1652 protein
604	sll1161-as1	0.988645	0.562297	12.9726	5.60332e-10	7.55592e-09	sll1161-as1	sll1161	sll1161-as1	Adenylatecyclase
605	sll0650	0.647834	0.561904	13.6768	2.95533e-05	6.82815e-05	sll0650	sll0650	sll0650	Transposase
606	slr2089-int1	0.147877	0.561336	13.3719	2.61512e-05	6.12883e-05	slr2089-int1	slr2089	slr2089-int1	Squalene-hopene-cyclase
607	slr0482-as1	0.81466	0.560672	12.1929	7.73183e-10	9.69944e-09	slr0482-as1	slr0482	slr0482-as1	Slr0482 protein
608	sll0383	-0.671466	0.560419	12.0224	8.51888e-09	6.15299e-08	sll0383	sll0383	cbiM, sll0383	CbiM protein
609	slr0169-int1	0.278064	0.56003	12.2428	9.70106e-09	6.76848e-08	slr0169-int1	slr0169	slr0169-int1	Slr0169 protein
610	sll1383-int1	0.643437	0.559935	12.0351	6.99037e-09	5.27809e-08	sll1383-int1	sll1383	sll1383-int1	Inositol-1-monophosphatase(IMPase)(Inositol-1-phosphatase)(I-1-Pase)(EC3.1.3.25)
611	sll0575-5'UTR	0.517394	0.559484	11.971	4.24095e-09	3.5722e-08	sll0575-5'UTR	sll0575	sll0575-5'UTR	ATP-binding protein
612	slr0876-5'UTR	0.34665	0.559081	12.7193	0.000341183	0.00062503	slr0876-5'UTR	slr0876	slr0876-5'UTR	Slr0876 protein
613	ssl1911	1.77232	0.558667	13.7376	2.84483e-05	6.60226e-05	ssl1911	ssl1911	gifA, ssl1911	Ssl1911 protein
614	NC-446	0.759144	0.558567	11.8303	2.79822e-07	1.14436e-06	NC-446	NC	ncr0250	NA
615	ssl3769	0.990469	0.558052	11.9787	2.0704e-12	1.82589e-10	ssl3769	ssl3769	ssl3769	Ssl3769 protein
616	slr0327	0.289838	0.556963	11.8452	5.71525e-10	7.69508e-09	slr0327	slr0327	hitB, slr0327	Ironutilization protein
617	sll0549-int1	0.798566	0.55657	13.0749	0.000718411	0.00123214	sll0549-int1	sll0549	sll0549-int1	Sll0549 protein
618	slr1840	0.0619876	0.556562	11.7282	8.12702e-08	3.98622e-07	slr1840	slr1840	slr1840	Uncharacterized protein slr1840
619	sll0518-as2	0.600125	0.556326	11.8801	1.1223e-05	2.8974e-05	sll0518-as2	sll0518	sll0518-as2	Sll0518 protein
620	ssr0330-5'UTR	1.20896	0.556226	13.1205	4.28459e-10	6.23528e-09	ssr0330-5'UTR	ssr0330	ssr0330-5'UTR	Ferredoxin-thioredoxinreductase,variable chain (FTR-V)(Ferredoxin-thioredoxinreductasesubunitA)
621	slr2112	0.609164	0.555784	13.6329	7.96013e-05	0.000167144	slr2112	slr2112	slr2112	Transposase
622	slr1968-5'UTR	0.814661	0.555364	11.701	2.08422e-08	1.26136e-07	slr1968-5'UTR	slr1968	slr1968-5'UTR	Slr1968 protein
623	sll1282	0.203969	0.554561	12.5024	2.65323e-08	1.54346e-07	sll1282	sll1282	ribH, sll1282	6,7-dimethyl-8-ribityllumazinesynthase(DMRLsynthase)(Lumazinesynthase)(EC2.5.1.9)(Riboflavinsynthase beta chain)
624	slr0586-int1	0.831976	0.554146	12.3431	4.03087e-10	5.97449e-09	slr0586-int1	slr0586	slr0586-int1	Slr0586 protein
625	NC-1027	0.835612	0.553922	11.3614	1.76999e-09	1.84491e-08	NC-1027	NC	NC-1027	NA
626	ssl0296	0.999783	0.553576	11.6131	2.82101e-10	4.60187e-09	ssl0296	ssl0296	ssl0296	Transposase
627	Spacer5-0-x	0.544086	0.552738	15.3323	0.000233196	0.000441884	Spacer5-0-x	Spacer5	Spacer5-0-x	NA
628	sll1476-5'UTR	0.861383	0.551661	11.6525	3.6562e-11	1.15986e-09	sll1476-5'UTR	sll1476	sll1476-5'UTR	Sll1476 protein
629	slr0993-as2	0.706531	0.550739	11.3874	2.68604e-05	6.2601e-05	slr0993-as2	slr0993	slr0993-as2	\Lipo protein ;NlpD\\\\\""
630	Spacer11-0-x	0.87584	0.549304	16.6924	2.91559e-08	1.66856e-07	Spacer11-0-x	Spacer11	Spacer11-0-x	NA
631	sll0179-int1	-0.430276	0.54924	11.808	3.34661e-05	7.65e-05	sll0179-int1	sll0179	sll0179-int1	Glutamyl-tRNAsynthetase(EC6.1.1.17)(Glutamate--tRNAligase)(GluRS)
632	NC-136	1.14327	0.548976	14.3263	2.25575e-12	1.90306e-10	NC-136	NC	ncl0700	NA
633	slr0807-5'UTR	0.835976	0.548012	11.682	4.50749e-12	2.94238e-10	slr0807-5'UTR	slr0807	slr0807-5'UTR	ProbableO-sialoglyco protein endopeptidase(Glycoprotease)(EC3.4.24.57)
634	sll7047	0.466318	0.547644	11.5198	4.98266e-10	6.96287e-09	sll7047	sll7047	sll7047	Sll7047 protein
635	slr1353	0.582523	0.547338	11.864	1.48709e-11	6.37737e-10	slr1353	slr1353	slr1353	Uncharacterized protein slr1353
636	ssr0256	0.904303	0.546994	11.6034	1.0757e-09	1.25318e-08	ssr0256	ssr0256	ssr0256	Transposase
637	sll1757	0.122625	0.546791	12.2678	9.64543e-06	2.5339e-05	sll1757	sll1757	sll1757	Sll1757 protein
638	sll0395-as2	1.38155	0.546271	11.7419	1.79494e-11	7.15073e-10	sll0395-as2	sll0395	sll0395-as2	Sll0395 protein
639	slr0204-as1	0.304992	0.545504	11.1916	1.82768e-09	1.86963e-08	slr0204-as1	slr0204	slr0204-as1	1,4-dihydroxy-2-naphthoyl-CoAhydrolase(DHNA-CoAhydrolase)(EC3.1.2.n1)(DHNA-CoAthioesterase)
640	sll1163-as2	0.916003	0.545465	12.1062	9.27459e-12	4.81133e-10	sll1163-as2	sll1163	sll1163-as2	Sll1163 protein
641	slr1222	0.319111	0.544909	11.4164	8.12661e-10	1.00236e-08	slr1222	slr1222	slr1222	Slr1222 protein
642	slr1090	0.247605	0.544103	11.8342	8.52253e-08	4.1502e-07	slr1090	slr1090	slr1090	GTPaseobg(GTP-binding protein obg)
643	sll1163-as1	0.858487	0.543143	12.0967	1.7361e-10	3.20306e-09	sll1163-as1	sll1163	sll1163-as1	Sll1163 protein
644	sll0648-int3	0.635078	0.542441	14.3648	2.87128e-08	1.64641e-07	sll0648-int3	sll0648	sll0648-int3	Lipophilic protein
645	slr1028-as11	0.804441	0.542419	11.3477	5.90419e-10	7.88925e-09	slr1028-as11	slr1028	slr1028-as11	Slr1028 protein
646	sll1742-int1	-0.571201	0.54096	14.2854	3.99616e-05	8.97889e-05	sll1742-int1	sll1742	sll1742-int1	Transcriptionantitermination protein nusG
647	NC-259	0.957687	0.54093	15.6586	5.01e-06	1.41341e-05	NC-259	NC	ncr0270	NA
648	NC-20	0.421373	0.540679	17.1541	3.10788e-10	4.94737e-09	NC-20	NC	NC-20	NA
649	us16-0-x	-0.215134	0.540006	15.6979	3.96826e-05	8.92758e-05	us16-0-x	us16	us16-0-x	NA
650	Spacer32-2-x	0.81803	0.539969	13.2218	0.000862373	0.00145472	Spacer32-2-x	Spacer32	Spacer32-2-x	NA
651	slr0618-int1	0.784006	0.539683	11.8156	1.44738e-10	2.84286e-09	slr0618-int1	slr0618	slr0618-int1	Cobyricacidsynthase
652	sll0088	-0.201082	0.538834	11.757	1.0073e-06	3.46196e-06	sll0088	sll0088	sll0088	Sll0088 protein
653	slr0924	0.21298	0.538755	14.1078	0.000168343	0.000329841	slr0924	slr0924	slr0924	Slr0924 protein
654	sll1219-int3	0.474288	0.538065	13.2959	0.000552072	0.000968514	sll1219-int3	sll1219	sll1219-int3	Sll1219 protein
655	NC-692	0.981218	0.537602	14.0682	7.32208e-08	3.64052e-07	NC-692	NC	NC-692	NA
656	slr0306-as1	0.698874	0.537427	11.183	4.30208e-10	6.25042e-09	slr0306-as1	slr0306	slr0306-as1	Slr0306 protein
657	ssr3570-int1	0.508084	0.537259	13.179	0.00113813	0.00187717	ssr3570-int1	ssr3570	ssr3570-int1	Ssr3570 protein
658	KaiBC-as1-0-x	1.01439	0.536934	11.663	8.43649e-11	1.9426e-09	KaiBC-as1-0-x	KaiBC	KaiBC-as1-0-x	NA
659	sll1743	-0.993502	0.536451	13.3897	5.82468e-09	4.60698e-08	sll1743	sll1743	rpl11, sll1743	50S ribosomal protein L11
660	slr0042-as3	1.29369	0.53594	13.7357	1.40491e-09	1.54759e-08	slr0042-as3	slr0042	slr0042-as3	Slr0042 protein
661	sll1336-as1	0.8257	0.534777	11.7115	2.23668e-11	8.11742e-10	sll1336-as1	sll1336	sll1336-as1	Sll1336 protein
662	sll0384	-0.895981	0.532432	11.9336	5.33187e-09	4.29379e-08	sll0384	sll0384	sll0384	Sll0384 protein
663	sll1258	0.463918	0.531991	11.7033	4.42939e-09	3.68516e-08	sll1258	sll1258	sll1258	Sll1258 protein
664	slr0959	-0.11339	0.530545	11.8563	1.92945e-05	4.66956e-05	slr0959	slr0959	slr0959	Slr0959 protein
665	NC-936	0.413573	0.529957	12.9934	1.41496e-09	1.55592e-08	NC-936	NC	NC-936	NA
666	sll7009-as1	1.26367	0.529411	12.7975	1.1829e-10	2.43171e-09	sll7009-as1	sll7009	sll7009-as1	Putative Uncharacterized protein sll7009
667	sll0740-int1	0.72588	0.529225	11.5675	2.05153e-08	1.24261e-07	sll0740-int1	sll0740	sll0740-int1	Sll0740 protein
668	sll1931-5'UTR	0.865553	0.528738	14.0464	1.29281e-07	5.93198e-07	sll1931-5'UTR	sll1931	sll1931-5'UTR	Serinehydroxymethyltransferase(Serinemethylase)(SHMT)(EC2.1.2.1)
669	ssl1920	1.0675	0.528346	12.3944	8.83452e-10	1.06582e-08	ssl1920	ssl1920	ssl1920	Transposase
670	Spacer13-0-x	1.05458	0.527523	14.9953	1.60891e-07	7.17339e-07	Spacer13-0-x	Spacer13	Spacer13-0-x	NA
671	sll1932-as1	0.926136	0.526415	11.892	3.6153e-10	5.48766e-09	sll1932-as1	sll1932	sll1932-as1	Chaperone protein dnaK3(Heatshock protein 70-3)(Heatshock70 kDa protein 3)(HSP70-3)
672	slr1990	0.539493	0.526154	11.5898	5.70265e-07	2.10513e-06	slr1990	slr1990	slr1990	Slr1990 protein
673	ssl2971-5'UTR	0.706836	0.525859	13.0615	3.14134e-10	4.96479e-09	ssl2971-5'UTR	ssl2971	ssl2971-5'UTR	Ssl2971 protein
674	sll0932-5'UTR	0.18934	0.525729	12.0063	0.000573946	0.00100191	sll0932-5'UTR	sll0932	sll0932-5'UTR	Sll0932 protein
675	sll1441	0.562165	0.524526	11.404	2.76124e-11	9.51226e-10	sll1441	sll1441	desB, sll1441	Delta15desaturase
676	sll1074	-0.00942923	0.52437	11.673	8.7763e-10	1.0617e-08	sll1074	sll1074	leuS, sll1074	Leucyl-tRNAsynthetase(EC6.1.1.4)(Leucine--tRNAligase)(LeuRS)
677	slr1238	0.275013	0.523647	12.5134	0.000290395	0.00053927	slr1238	slr1238	gshB, slr1238	Glutathionesynthetase(EC6.3.2.3)(Glutathionesynthase)(GSHsynthetase)(GSH-S)(GSHase)
678	slr0604	0.306843	0.523015	12.8558	3.55958e-07	1.40205e-06	slr0604	slr0604	lepA, slr0604	GTP-binding protein lepA
679	sll0006-int1	0.597909	0.522603	11.7119	1.85008e-10	3.3434e-09	sll0006-int1	sll0006	sll0006-int1	NA
680	slr1028-as2	0.651716	0.522238	12.7558	9.18635e-07	3.18578e-06	slr1028-as2	slr1028	slr1028-as2	Slr1028 protein
681	ssr3465-5'UTR	0.819613	0.52142	13.4613	2.35758e-06	7.24696e-06	ssr3465-5'UTR	ssr3465	ssr3465-5'UTR	Ssr3465 protein
682	slr0713	0.473999	0.521301	11.9986	5.41672e-12	3.20604e-10	slr0713	slr0713	tgt, slr0713	QueuinetRNA-ribosyltransferase(EC2.4.2.29)(tRNA-guaninetransglycosylase)(Guanineinsertionenzyme)
683	slr1303-as1	0.735518	0.520671	11.6854	1.20564e-10	2.46695e-09	slr1303-as1	slr1303	slr1303-as1	Slr1303 protein
684	sll2012-int1	0.863189	0.520376	13.5686	0.0106904	0.0148823	sll2012-int1	sll2012	sll2012-int1	NA
685	NC-1638	0.846291	0.519877	14.9989	8.89107e-08	4.29881e-07	NC-1638	NC	NC-1638	NA
686	slr1306-5'UTR	0.612199	0.519085	14.3531	3.31711e-05	7.59243e-05	slr1306-5'UTR	slr1306	slr1306-5'UTR	Slr1306 protein
687	Spacer20-2-x	0.977308	0.518804	14.4853	0.000286427	0.00053235	Spacer20-2-x	Spacer20	Spacer20-2-x	NA
688	NC-288	0.726555	0.518268	11.9807	1.89652e-09	1.92297e-08	NC-288	NC	NC-288	NA
689	slr1390	0.0607102	0.517662	12.299	4.00954e-08	2.19084e-07	slr1390	slr1390	ftsH, slr1390	Cell divisionproteaseftsHhomolog2(EC3.4.24.-)
690	sll1258-int1	0.301336	0.5173	11.2626	9.9497e-07	3.42492e-06	sll1258-int1	sll1258	sll1258-int1	Sll1258 protein
691	sll0477-as2	0.246554	0.517091	13.8225	0.131361	0.153217	sll0477-as2	sll0477	sll0477-as2	PutativebiopolymertransportproteinexbB-like1
692	slr0898-int2	-0.0972095	0.516604	12.7486	0.493978	0.523605	slr0898-int2	slr0898	slr0898-int2	Ferredoxin--nitritereductase
693	sll1512	0.742463	0.516547	12.0929	9.47772e-11	2.1001e-09	sll1512	sll1512	sll1512	Uncharacterized HTH-typetranscriptionalregulatorsll1512
694	sll0639-as1	1.01124	0.515751	12.0847	1.14128e-08	7.71262e-08	sll0639-as1	sll0639	sll0639-as1	Sll0639 protein
695	slr2104-int1	0.570794	0.515257	11.4674	6.73377e-09	5.12825e-08	slr2104-int1	slr2104	slr2104-int1	Sensor protein (EC2.7.13.3)
696	slr1704-as1	0.834645	0.515054	13.0481	1.49486e-08	9.57381e-08	slr1704-as1	slr1704	slr1704-as1	Slr1704 protein
697	slr0652	0.0844872	0.514607	12.2665	1.8064e-06	5.73457e-06	slr0652	slr0652	hisA, slr0652	1-(5-phosphoribosyl)-5-[(5-phosphoribosylamino)methylideneamino]imidazole-4-carboxamideisomerase(EC5.3.1.16)(Phosphoribosylformimino-5-aminoimidazolecarboxamideribotideisomerase)
698	sll1969	0.332653	0.513559	11.3989	7.13265e-09	5.37172e-08	sll1969	sll1969	sll1969	Sll1969 protein
699	sll0574	0.514827	0.513481	12.0285	1.75809e-10	3.2234e-09	sll0574	sll0574	rfbA, sll0574	IntegralmembraneO-antigentranslocator protein
700	slr1472	-0.496614	0.51346	11.9641	3.98128e-06	1.15378e-05	slr1472	slr1472	slr1472	Slr1472 protein
701	sll1804-as1	1.4283	0.512889	12.1359	1.61254e-07	7.18595e-07	sll1804-as1	sll1804	sll1804-as1	30S ribosomal protein S3
702	slr1398-5'UTR	0.974465	0.512494	12.1517	5.89356e-10	7.887e-09	slr1398-5'UTR	slr1398	slr1398-5'UTR	Slr1398 protein
703	slr0743-int1	-0.503644	0.512262	12.1316	9.31391e-09	6.58105e-08	slr0743-int1	slr0743	slr0743-int1	Nutilizationsubstance protein
704	sll0048-5'UTR	0.832073	0.512245	12.8756	3.82597e-09	3.29827e-08	sll0048-5'UTR	sll0048	sll0048-5'UTR	Sll0048 protein
705	us10-0-x	0.41551	0.511909	14.8897	0.000178053	0.000346558	us10-0-x	us10	us10-0-x	NA
706	sll1027-as1	1.02008	0.511397	11.893	9.08241e-09	6.43355e-08	sll1027-as1	sll1027	sll1027-as1	NADH-glutamatesynthasesmallsubunit
707	sll1110	0.497956	0.51134	12.5365	8.19355e-09	5.9817e-08	sll1110	sll1110	prfA, sll1110	Peptidechainreleasefactor1(RF-1)
708	slr0523	0.766119	0.511062	12.5053	3.23275e-07	1.29114e-06	slr0523	slr0523	bioD, slr0523	Dethiobiotinsynthetase(EC6.3.3.3)(Dethiobiotinsynthase)(DTBsynthetase)(DTBS)
709	sll0362-5'UTR	0.902584	0.51056	12.383	2.20342e-11	8.03879e-10	sll0362-5'UTR	sll0362	sll0362-5'UTR	Alanyl-tRNAsynthetase(EC6.1.1.7)(Alanine--tRNAligase)(AlaRS)
710	slr1495-int1	0.495838	0.509893	11.4809	4.87364e-07	1.83678e-06	slr1495-int1	slr1495	slr1495-int1	Slr1495 protein
711	sll0825	0.362615	0.509844	11.2606	1.92122e-09	1.9408e-08	sll0825	sll0825	pcnB, sll0825	NA
712	slr1398-int1	0.571733	0.509813	11.9293	3.12311e-06	9.28302e-06	slr1398-int1	slr1398	slr1398-int1	Slr1398 protein
713	slr0191-5'UTR	0.480667	0.509696	11.9689	6.62195e-07	2.40523e-06	slr0191-5'UTR	slr0191	slr0191-5'UTR	Amidaseenhancer
714	sll0687	0.129348	0.509043	11.0436	2.01397e-05	4.85411e-05	sll0687	sll0687	sigI, sll0687	Sll0687 protein
715	sll1841	0.568119	0.508679	12.9534	1.55731e-05	3.86871e-05	sll1841	sll1841	odhB, sll1841	Dihydrolipoamideacetyltransferasecomponent(E2)ofpyruvatedehydrogenasecomplex
716	slr0596	0.197439	0.508595	11.6461	1.0514e-07	4.96111e-07	slr0596	slr0596	slr0596	Creatinineamidohydrolase(EC3.5.2.10)
717	slr1608-as2	0.853434	0.508367	12.0127	4.85069e-11	1.36236e-09	slr1608-as2	slr1608	slr1608-as2	Uncharacterized protein slr1608
718	NC-1630	0.70309	0.508323	13.01	1.23105e-06	4.12174e-06	NC-1630	NC	NC-1630	NA
719	sll1835-as2	1.10291	0.507631	11.6889	6.61751e-12	3.66618e-10	sll1835-as2	sll1835	sll1835-as2	Sll1835 protein
720	slr0821-int2	1.07046	0.507619	14.2563	3.84273e-11	1.18493e-09	slr0821-int2	slr0821	slr0821-int2	UPF0084 protein slr0821
721	sll0540-0-x	0.627943	0.507434	11.6861	1.17687e-07	5.46829e-07	sll0540-0-x	sll0540	sll0540-0-x	Sll0540 protein
722	slr1928-5'UTR	0.0104527	0.507428	12.5306	0.00101489	0.00169033	slr1928-5'UTR	slr1928	slr1928-5'UTR	Slr1928 protein
723	sll1571-as1	0.912595	0.507337	12.0043	3.83439e-13	7.3512e-11	sll1571-as1	sll1571	sll1571-as1	Sll1571 protein
724	sll1119	0.0928168	0.507245	12.0695	0.263025	0.292881	sll1119	sll1119	sll1119	Uncharacterizedproteinsll1119
725	slr1147-int1	0.172927	0.507062	11.3264	4.35633e-07	1.67109e-06	slr1147-int1	slr1147	slr1147-int1	Sensor protein (EC2.7.13.3)
726	NC-372	1.24363	0.506863	13.2279	2.39554e-10	4.02405e-09	NC-372	NC	NC-372	NA
727	slr1451-5'UTR	0.608945	0.506776	13.1202	1.19009e-05	3.059e-05	slr1451-5'UTR	slr1451	slr1451-5'UTR	Slr1451 protein
728	slr0744	-0.309096	0.506048	13.0332	2.85197e-07	1.16334e-06	slr0744	slr0744	infB, slr0744	TranslationinitiationfactorIF-2
729	slr0582-int1	0.911786	0.505941	13.1813	5.80753e-09	4.60167e-08	slr0582-int1	slr0582	slr0582-int1	Slr0582 protein
730	slr1495	0.424621	0.505877	11.4547	3.74332e-08	2.06715e-07	slr1495	slr1495	slr1495	Slr1495 protein
731	sll0723-int1	0.621757	0.505402	11.6134	7.36823e-09	5.51149e-08	sll0723-int1	sll0723	sll0723-int1	Sll0723 protein
732	NC-436	0.508726	0.503084	12.5348	2.92549e-05	6.76806e-05	NC-436	NC	ncl1460, cph2 5'UTR	NA
733	NC-807	1.0814	0.502978	17.7623	4.78537e-09	3.93677e-08	NC-807	NC	NC-807	NA
734	slr1897-5'UTR	0.569026	0.502679	12.5556	9.78867e-06	2.56847e-05	slr1897-5'UTR	slr1897	slr1897-5'UTR	SrrA
735	slr0074	-0.844103	0.502473	12.7322	1.17245e-06	3.95707e-06	slr0074	slr0074	ycf24, slr0074	UPF0051 protein slr0074
736	NC-430	0.361493	0.501695	12.7096	0.00386861	0.00582803	NC-430	NC	ncr0210	NA
737	slr1591-int1	0.64388	0.501652	11.7593	2.57429e-09	2.42809e-08	slr1591-int1	slr1591	slr1591-int1	Slr1591 protein
738	slr1949-5'UTR	0.341214	0.501543	13.5993	1.42445e-05	3.57085e-05	slr1949-5'UTR	slr1949	slr1949-5'UTR	Thylakoidmembrane protein slr1949
739	slr1145-as1	0.58653	0.501459	11.0663	1.27487e-08	8.41549e-08	slr1145-as1	slr1145	slr1145-as1	Glutamatepermease
740	slr0582	0.652239	0.501118	12.8994	3.50808e-07	1.38797e-06	slr0582	slr0582	slr0582	Slr0582 protein
741	sll0807-as1	0.445197	0.500891	11.3108	4.8714e-07	1.83672e-06	sll0807-as1	sll0807	sll0807-as1	Ribulose-phosphate3-epimerase(EC5.1.3.1)(Pentose-5-phosphate3-epimerase)(PPE)(R5P3E)
742	slr0197-as1	0.689127	0.499362	11.9407	2.65628e-08	1.54421e-07	slr0197-as1	slr0197	slr0197-as1	ComEORF1
743	slr0250-5'UTR	0.709681	0.498908	13.4271	1.26986e-06	4.23238e-06	slr0250-5'UTR	slr0250	slr0250-5'UTR	Slr0250 protein
744	sll1755-0-x	0.134085	0.498681	12.0533	1.60369e-06	5.16733e-06	sll1755-0-x	sll1755	sll1755-0-x	Sll1755 protein
745	sll1655	0.14691	0.498531	11.459	0.000472016	0.000838411	sll1655	sll1655	birA, sll1655	Biotin[acetyl-CoA-carboxylase]ligase
746	NC-517	0.802623	0.497165	12.1591	6.69973e-09	5.11408e-08	NC-517	NC	NC-517	NA
747	slr0702-int1	0.780159	0.497146	11.4951	3.71103e-09	3.22757e-08	slr0702-int1	slr0702	slr0702-int1	Slr0702 protein
748	Spacer12-0-x	1.07295	0.496584	15.5532	1.09412e-05	2.83046e-05	Spacer12-0-x	Spacer12	Spacer12-0-x	NA
749	slr0856	0.569362	0.496284	13.4608	0.000136633	0.000272124	slr0856	slr0856	slr0856	Transposase
750	sll1219-int2	0.590458	0.496113	13.0083	8.64088e-06	2.29254e-05	sll1219-int2	sll1219	sll1219-int2	Sll1219 protein
751	NC-67	0.623945	0.495865	18.0477	3.17829e-09	2.86892e-08	NC-67	NC	NC-67	NA
752	sll1968	0.613146	0.495813	12.4161	6.67267e-07	2.41669e-06	sll1968	sll1968	pmgA, sll1968	PmgA
753	NC-826	0.525021	0.49413	11.8958	0.0031611	0.00484073	NC-826	NC	NC-826	NA
754	slr1291	0.477763	0.493631	14.4636	0.306143	0.337021	slr1291	slr1291	ndhD2, slr1291	NAD(P)H-quinoneoxidoreductasechain4-2(EC1.6.5.-)(NAD(P)HdehydrogenaseI,subunitD-2)(NDH-1,chain4-2)
755	slr1790-int1	0.593937	0.490958	12.1317	1.04024e-08	7.2065e-08	slr1790-int1	slr1790	slr1790-int1	UPF0093membrane protein slr1790
756	slr0787	0.552006	0.489992	11.5012	5.13517e-08	2.70856e-07	slr0787	slr0787	slr0787	\BifunctionalNMNadenylyltransferase/Nudixhydrolase[Includes:Nicotinamide-nucleotideadenylyltransferase(EC2.7.7.1)(NAD(+)pyrophosphorylase)(NAD(+)diphosphorylase)(NMNadenylyltransferase);ADPcompoundshydrolase(EC3.6.1.-)]\\\\\""
757	slr1336-int2	0.641716	0.489546	12.4715	4.93277e-09	4.03976e-08	slr1336-int2	slr1336	slr1336-int2	H+/Ca2+exchanger
758	ssl0832	0.797616	0.489391	12.9953	1.05222e-08	7.25532e-08	ssl0832	ssl0832	ssl0832	Ssl0832 protein
759	slr7008	0.452406	0.48866	11.6531	5.95256e-08	3.04322e-07	slr7008	slr7008	slr7008	Transposase
760	NC-138	1.01063	0.488591	12.2464	2.23455e-08	1.33444e-07	NC-138	NC	ncr0440	NA
761	slr2002-int1	-0.282084	0.488559	13.2259	0.00509026	0.00751466	slr2002-int1	slr2002	slr2002-int1	Cyanophycinsynthetase(EC6.3.2.29)(EC6.3.2.30)(Cyanophycinsynthase)
762	slr1703-as1	1.05444	0.488547	13.0734	7.54013e-10	9.58161e-09	slr1703-as1	slr1703	slr1703-as1	Seryl-tRNAsynthetase(EC6.1.1.11)(Seryl-tRNA(Ser/Sec)synthetase)(Serine--tRNAligase)(SerRS)
763	sll0757-5'UTR	0.403521	0.488242	13.6829	2.50102e-07	1.03942e-06	sll0757-5'UTR	sll0757	sll0757-5'UTR	Amidophosphoribosyltransferase(ATase)(EC2.4.2.14)(Glutaminephosphoribosylpyrophosphateamidotransferase)(GPATase)
764	slr2023-5'UTR	0.685986	0.487824	12.972	8.69108e-05	0.000180813	slr2023-5'UTR	slr2023	slr2023-5'UTR	MalonylCoA-acylcarrier protein transacylase(MCT)(EC2.3.1.39)
765	slr1971-int1	0.994207	0.48776	12.1421	8.50887e-10	1.03503e-08	slr1971-int1	slr1971	slr1971-int1	Slr1971 protein
766	slr0500	0.743385	0.487444	12.2204	6.30717e-11	1.63058e-09	slr0500	slr0500	hisB, slr0500	Imidazoleglycerol-phosphatedehydratase(IGPD)(EC4.2.1.19)
767	sll0226	0.430448	0.486942	12.9291	5.12294e-09	4.15632e-08	sll0226	sll0226	ycf4, sll0226	Photosystem Iassembly protein ycf4
768	slr1950	0.214012	0.486852	11.5933	5.1702e-08	2.72219e-07	slr1950	slr1950	ctaA, slr1950	\Cation-transportingATPase;E1-E2ATPase\\\\\""
769	slr0423-int1	0.331477	0.486775	14.8079	0.0173422	0.0233283	slr0423-int1	slr0423	slr0423-int1	RlpA-likeprotein
770	NC-160	0.618477	0.485899	11.6751	8.68797e-07	3.03082e-06	NC-160	NC	ncl0870	NA
771	slr0989	0.316211	0.485854	12.1458	3.15488e-08	1.78925e-07	slr0989	slr0989	slr0989	UPF0082 protein slr0989
772	sll0286	0.600293	0.485519	12.1172	7.08388e-10	9.08034e-09	sll0286	sll0286	ycf52, sll0286	Uncharacterized N-acetyltransferaseycf52-like(EC2.3.1.-)
773	slr0487-as1	1.09436	0.485007	12.2584	4.61637e-12	2.94238e-10	slr0487-as1	slr0487	slr0487-as1	Slr0487 protein
774	slr1576-5'UTR	0.444586	0.484888	13.3685	8.42329e-05	0.000175781	slr1576-5'UTR	slr1576	slr1576-5'UTR	Slr1576 protein
775	sll1425	0.333774	0.48424	12.412	1.64711e-08	1.03608e-07	sll1425	sll1425	proS, sll1425	Prolyl-tRNAsynthetase(EC6.1.1.15)(Proline--tRNAligase)(ProRS)
776	sll1791-int1	1.02909	0.483724	12.0568	5.10352e-11	1.41534e-09	sll1791-int1	sll1791	sll1791-int1	Transposase
777	sll1667-as1	0.382655	0.483601	11.0973	4.83101e-09	3.97061e-08	sll1667-as1	sll1667	sll1667-as1	Mitochondrialoutermembrane72K protein
778	sll1383-5'UTR	0.467195	0.483065	12.3577	0.000161255	0.000316869	sll1383-5'UTR	sll1383	sll1383-5'UTR	Inositol-1-monophosphatase(IMPase)(Inositol-1-phosphatase)(I-1-Pase)(EC3.1.3.25)
779	slr1928	-0.112008	0.480119	12.2756	0.00341124	0.00519222	slr1928	slr1928	pilA5, slr1928	Slr1928 protein
780	slr1176-as1	0.76463	0.479996	11.7045	9.46958e-09	6.66397e-08	slr1176-as1	slr1176	slr1176-as1	Glucose-1-phosphateadenylyltransferase(EC2.7.7.27)(ADP-glucosesynthase)(ADP-glucosepyrophosphorylase)(ADPGlcPPase)
781	ssl7074	0.639796	0.479923	12.5674	1.96575e-08	1.20138e-07	ssl7074	ssl7074	ssl7074	Ssl7074 protein
782	slr2089	0.069715	0.478472	12.5677	0.00014181	0.000281546	slr2089	slr2089	shc, slr2089	Squalene-hopene-cyclase
783	slr0517-as1	0.93329	0.478229	12.4886	8.84775e-09	6.32295e-08	slr0517-as1	slr0517	slr0517-as1	Slr0517 protein
784	slr0417	0.109865	0.477436	12.3225	3.28152e-08	1.85155e-07	slr0417	slr0417	gyrA, slr0417	DNAgyrasesubunitA(EC5.99.1.3)
785	slr0438-5'UTR	0.803213	0.477405	12.1508	5.33617e-08	2.79286e-07	slr0438-5'UTR	slr0438	slr0438-5'UTR	Slr0438 protein
786	slr1800-as1	0.553174	0.477299	11.0131	9.40259e-10	1.12251e-08	slr1800-as1	slr1800	slr1800-as1	Slr1800 protein
787	slr0960-5'UTR	0.597828	0.476652	12.0455	2.17324e-08	1.30202e-07	slr0960-5'UTR	slr0960	slr0960-5'UTR	Slr0960 protein
788	sll1110-int3	0.583171	0.476519	14.8001	8.01631e-06	2.14035e-05	sll1110-int3	sll1110	sll1110-int3	Peptidechainreleasefactor1(RF-1)
789	slr1591-int2	0.629209	0.476342	11.7033	8.48034e-10	1.03441e-08	slr1591-int2	slr1591	slr1591-int2	Slr1591 protein
790	sll0038	0.37869	0.475837	12.3217	6.45974e-07	2.35108e-06	sll0038	sll0038	pixG, pisG, taxP1, rer1, sll0038	PatAsubfamily
791	NC-51	0.95066	0.475465	12.5965	3.38426e-08	1.89859e-07	NC-51	NC	NC-51	NA
792	slr0114-5'UTR	0.73866	0.4754	12.2896	1.65262e-07	7.32015e-07	slr0114-5'UTR	slr0114	slr0114-5'UTR	Slr0114 protein
793	sll1968-int1	0.52583	0.47507	11.7821	5.89555e-07	2.17138e-06	sll1968-int1	sll1968	sll1968-int1	PmgA
794	ssl3615	0.459591	0.474222	12.1403	1.57508e-06	5.09106e-06	ssl3615	ssl3615	ssl3615	Ssl3615 protein
795	sll0502-5'UTR	0.6342	0.474045	12.0536	5.38379e-08	2.8151e-07	sll0502-5'UTR	sll0502	sll0502-5'UTR	Arginyl-tRNAsynthetase(EC6.1.1.19)(Arginine--tRNAligase)(ArgRS)
796	slr0554	0.049475	0.473767	11.1705	2.29313e-07	9.64382e-07	slr0554	slr0554	slr0554	Slr0554 protein
797	sll0372-5'UTR	0.581273	0.473708	13.7021	1.85775e-08	1.1473e-07	sll0372-5'UTR	sll0372	sll0372-5'UTR	Sll0372 protein
798	sll1626	0.298798	0.473611	14.0312	3.38307e-07	1.34393e-06	sll1626	sll1626	lexA, sll1626	SOSfunctionregulatory protein
799	slr0104-5'UTR	0.873483	0.473176	12.1627	4.05016e-09	3.45439e-08	slr0104-5'UTR	slr0104	slr0104-5'UTR	Uncharacterized protein slr0104
800	sll1531-as1	0.480408	0.472159	11.2445	6.44147e-07	2.34554e-06	sll1531-as1	sll1531	sll1531-as1	Sll1531 protein
801	sll1541	0.378926	0.471578	11.7803	0.000407114	0.00073377	sll1541	sll1541	sll1541	Apocarotenoid-15,15'-oxygenase(ACO)(8'-apo-beta-carotenal15,15'-oxygenase)(EC1.14.99.n1)(Diox1)
802	sll1773	0.588675	0.470975	11.7156	4.88413e-10	6.85878e-09	sll1773	sll1773	sll1773	Pirin-like protein sll1773
803	NC-141	0.969664	0.470959	13.7809	2.7898e-09	2.59802e-08	NC-141	NC	ncl0360	NA
804	NC-373	1.21417	0.470792	13.1241	1.07735e-10	2.27863e-09	NC-373	NC	NC-373	NA
805	ssl3389	0.666947	0.469713	11.6907	2.43489e-09	2.33342e-08	ssl3389	ssl3389	ssl3389	NA
806	slr1494-as1	0.430958	0.469143	11.3091	1.57598e-06	5.09106e-06	slr1494-as1	slr1494	slr1494-as1	ABCtransporter
807	Spacer10-0-x	0.810726	0.46896	16.552	5.83951e-06	1.62047e-05	Spacer10-0-x	Spacer10	Spacer10-0-x	NA
808	slr0312-int1	0.591748	0.468578	13.8326	5.84028e-08	3.00124e-07	slr0312-int1	slr0312	slr0312-int1	NarLsubfamily
809	slr1895-int1	0.580821	0.468547	12.5097	1.21336e-08	8.07596e-08	slr1895-int1	slr1895	slr1895-int1	Slr1895 protein
810	ssr1176	0.544924	0.468415	12.6011	4.02984e-05	9.04764e-05	ssr1176	ssr1176	ssr1176	Transposase
811	sll1651	0.566636	0.46746	12.643	6.53947e-06	1.78993e-05	sll1651	sll1651	sll1651	NA
812	slr1159-5'UTR	0.623126	0.466707	11.9913	4.23695e-09	3.5722e-08	slr1159-5'UTR	slr1159	slr1159-5'UTR	Phosphoribosylamine--glycineligase(EC6.3.4.13)(GARS)(Glycinamideribonucleotidesynthetase)(Phosphoribosylglycinamidesynthetase)
813	sll1276	0.136347	0.466576	11.6562	6.44167e-07	2.34554e-06	sll1276	sll1276	sll1276	ABCtransporter
814	slr1148	0.223867	0.466575	10.925	1.62027e-10	3.07956e-09	slr1148	slr1148	slr1148	Slr1148 protein
815	sll0207-int1	0.761021	0.466457	12.1602	2.58055e-07	1.06794e-06	sll0207-int1	sll0207	sll0207-int1	Glucose-1-phosphatethymidylyltransferase
816	slr1841	-0.0867738	0.46598	16.7842	0.000171702	0.000335455	slr1841	slr1841	slr1841	Slr1841 protein
817	slr0596-int1	0.0375561	0.465923	11.5724	6.39002e-08	3.23356e-07	slr0596-int1	slr0596	slr0596-int1	Creatinineamidohydrolase(EC3.5.2.10)
818	slr1397-int2	0.650643	0.46571	11.8364	3.19377e-08	1.80666e-07	slr1397-int2	slr1397	slr1397-int2	Slr1397 protein
819	sll1138-5'UTR	0.481966	0.465678	12.4289	8.03848e-07	2.84078e-06	sll1138-5'UTR	sll1138	sll1138-5'UTR	Sll1138 protein
820	slr0957	0.22272	0.465144	12.9779	0.00814714	0.0115805	slr0957	slr0957	slr0957	Slr0957protein
821	sll0646-int2	0.812419	0.464961	12.7838	5.84321e-08	3.00124e-07	sll0646-int2	sll0646	sll0646-int2	NA
822	slr0300-as1	0.656534	0.464932	11.7184	2.80819e-08	1.61549e-07	slr0300-as1	slr0300	slr0300-as1	Slr0300 protein
823	ssr1155	-0.091192	0.464774	13.639	0.000263773	0.000494099	ssr1155	ssr1155	ssr1155	Ssr1155 protein
824	slr1145-as2	0.477816	0.46472	11.0457	4.27621e-09	3.59161e-08	slr1145-as2	slr1145	slr1145-as2	Glutamatepermease
825	sll1950-int1	0.442144	0.464516	11.8636	8.65473e-11	1.97796e-09	sll1950-int1	sll1950	sll1950-int1	Sll1950 protein
826	sll0048	0.440036	0.464422	12.2053	4.97919e-09	4.06588e-08	sll0048	sll0048	sll0048	Sll0048 protein
827	sll1537-as1	0.287202	0.464337	10.8275	7.89702e-06	2.11362e-05	sll1537-as1	sll1537	sll1537-as1	Sll1537 protein
828	NC-125	0.776059	0.463977	13.4932	1.51805e-07	6.81654e-07	NC-125	NC	ncl0150	NA
829	sll1716-as1	0.788559	0.463737	12.1614	1.17627e-08	7.88992e-08	sll1716-as1	sll1716	sll1716-as1	Transposase
830	sgl0001-5'UTR	0.907015	0.463281	11.707	1.22705e-09	1.39391e-08	sgl0001-5'UTR	sgl0001	sgl0001-5'UTR	Sgl0001 protein
831	slr7057-int1	0.712867	0.46156	11.8066	3.18886e-07	1.2783e-06	slr7057-int1	slr7057	slr7057-int1	Putative Uncharacterized protein slr7057
832	slr1317	0.462379	0.461371	11.4236	2.95017e-09	2.70939e-08	slr1317	slr1317	fecD, slr1317	\Iron(III)dicitratetransportsystempermease protein ;FecD\\\\\""
833	slr0688	0.480033	0.461285	11.6922	1.22748e-10	2.48855e-09	slr0688	slr0688	slr0688	Slr0688 protein
834	sll0395-as1	1.21169	0.460995	11.7334	5.80409e-11	1.56317e-09	sll0395-as1	sll0395	sll0395-as1	Sll0395 protein
835	sll1172	0.277885	0.460913	12.2769	1.22751e-07	5.6737e-07	sll1172	sll1172	thrC, sll1172	NA
836	slr1484	0.534591	0.460873	12.2656	1.22245e-05	3.1294e-05	slr1484	slr1484	slr1484	Slr1484 protein
837	sll0322-as1	0.618556	0.46085	11.1156	2.98988e-08	1.70997e-07	sll0322-as1	sll0322	sll0322-as1	CarbamoyltransferasehypF(EC2.1.3.-)(Carbamoylphosphate-convertingenzymehypF)([NiFe]-hydrogenasematurationfactorhypF)(Hydrogenasematuration protein hypF)
838	ssr2078-as2	0.810475	0.459862	12.0218	1.18432e-08	7.93051e-08	ssr2078-as2	ssr2078	ssr2078-as2	Transposase
839	sll1981-5'UTR	0.574226	0.459457	14.1495	7.76359e-07	2.75966e-06	sll1981-5'UTR	sll1981	sll1981-5'UTR	Acetolactatesynthase
840	sll1911-5'UTR	0.364421	0.459413	12.1709	0.021141	0.0280744	sll1911-5'UTR	sll1911	sll1911-5'UTR	Sll1911protein
841	slr1608-as3	0.721974	0.459132	11.8522	1.05518e-09	1.23254e-08	slr1608-as3	slr1608	slr1608-as3	Uncharacterized protein slr1608
842	sll1069	-0.213277	0.459131	13.644	0.000517947	0.000913189	sll1069	sll1069	fabF, sll1069	3-oxoacyl-[acyl-carrier- protein ]synthase2(EC2.3.1.179)(3-oxoacyl-[acyl-carrier- protein ]synthaseII)(Beta-ketoacyl-ACPsynthaseII)(KASII)
843	slr0630-5'UTR	0.948233	0.459074	12.3447	9.05454e-10	1.0879e-08	slr0630-5'UTR	slr0630	slr0630-5'UTR	Slr0630 protein
844	slr0114-int1	0.872614	0.459011	12.4205	5.35682e-10	7.30167e-09	slr0114-int1	slr0114	slr0114-int1	Slr0114 protein
845	Spacer43-1-x	0.735291	0.458676	11.8316	0.000681302	0.00117352	Spacer43-1-x	Spacer43	Spacer43-1-x	NA
846	sll0384-int1	-1.02487	0.458356	12.2851	7.59678e-10	9.60292e-09	sll0384-int1	sll0384	sll0384-int1	Sll0384 protein
847	slr0712-as2	0.189858	0.45793	11.4232	1.75527e-06	5.58634e-06	slr0712-as2	slr0712	slr0712-as2	Uncharacterized protein slr0712
848	slr1931	0.166629	0.456401	12.4638	3.00951e-05	6.94968e-05	slr1931	slr1931	pilA8, slr1931	Slr1931 protein
849	slr1706	0.202533	0.456254	11.7214	8.79404e-08	4.26634e-07	slr1706	slr1706	dfrA, slr1706	Putative dihydroflavonol-4-reductase(DFR)(EC1.1.1.219)(Dihydrokaempferol4-reductase)
850	slr0597	0.149312	0.456219	12.175	4.17227e-07	1.60748e-06	slr0597	slr0597	purH, slr0597	\Bifunctionalpurinebiosynthesis protein purH[Includes:Phosphoribosylaminoimidazolecarboxamideformyltransferase(EC2.1.2.3)(AICARtransformylase);IMPcyclohydrolase(EC3.5.4.10)(Inosinicase)(IMPsynthetase)(ATIC)]\\\\\""
851	NC-354	0.865986	0.455599	12.551	4.35339e-07	1.67069e-06	NC-354	NC	ncl1690	NA
852	NC-1163	0.668584	0.45476	11.4808	7.07823e-10	9.08034e-09	NC-1163	NC	NC-1163	NA
853	NC-196	0.210964	0.454706	12.2012	0.227823	0.256402	NC-196	NC	NC-196	NA
854	Spacer12-1-x	0.845723	0.454548	13.5022	0.00026453	0.000495291	Spacer12-1-x	Spacer12	Spacer12-1-x	NA
855	slr0966-5'UTR	0.869094	0.454375	12.8469	1.12682e-10	2.33821e-09	slr0966-5'UTR	slr0966	slr0966-5'UTR	Tryptophansynthasealpha chain (EC4.2.1.20)
856	slr1897-as2	0.816798	0.454052	12.0612	2.34204e-06	7.20673e-06	slr1897-as2	slr1897	slr1897-as2	SrrA
857	slr1598	0.280283	0.454032	12.3051	8.88459e-09	6.32901e-08	slr1598	slr1598	lipA, slr1598	Lipoylsynthase1(EC2.8.1.8)(Lipoicacidsynthase1)(Lipoatesynthase1)(Sulfurinsertion protein lipA1)(Lip-syn1)
858	slr1686	0.496838	0.453014	12.0133	9.76927e-10	1.15489e-08	slr1686	slr1686	slr1686	Slr1686 protein
859	ssl1920-int1	1.21217	0.452609	12.6044	2.39871e-09	2.31447e-08	ssl1920-int1	ssl1920	ssl1920-int1	Transposase
860	ssr3570	0.582411	0.452552	12.3299	5.39906e-08	2.82075e-07	ssr3570	ssr3570	ssr3570	Ssr3570 protein
861	slr0655-as1	0.976013	0.452089	12.4099	1.9615e-10	3.48967e-09	slr0655-as1	slr0655	slr0655-as1	Slr0655 protein
862	slr0032	0.125998	0.450399	12.6698	2.04857e-07	8.73614e-07	slr0032	slr0032	ilvE, slr0032	Probablebranched-chain-amino-acidaminotransferase(BCAT)(EC2.6.1.42)
863	slr0918	0.33001	0.450086	11.6596	2.45334e-09	2.33706e-08	slr0918	slr0918	map, slr0918	Putative methionineaminopeptidaseA(MAP)(EC3.4.11.18)(PeptidaseM)
864	sll0408-5'UTR	0.622692	0.4499	12.8051	2.02339e-07	8.65805e-07	sll0408-5'UTR	sll0408	sll0408-5'UTR	Putative thylakoidlumenpeptidyl-prolylcis-transisomerasesll0408(Putative thylakoidlumenPPIase)(Putative thylakoidlumenrotamase)(EC5.2.1.8)
865	slr1311-as1	0.455869	0.449646	11.1522	3.03783e-09	2.77336e-08	slr1311-as1	slr1311	slr1311-as1	PhotosystemQ(B) protein 2(32 kDa thylakoidmembrane protein 2)(Photosystem II protein D12)
866	slr1847-as1	0.802511	0.449367	12.3395	2.7318e-10	4.47801e-09	slr1847-as1	slr1847	slr1847-as1	UPF0133 protein slr1847
867	Spacer14-0-x	0.80711	0.44927	14.4135	5.4302e-06	1.51932e-05	Spacer14-0-x	Spacer14	Spacer14-0-x	NA
868	slr0944-int1	1.28962	0.448808	14.2079	8.31588e-11	1.92994e-09	slr0944-int1	slr0944	slr0944-int1	Uncharacterized transporterslr0944
869	slr1028-as6	0.55688	0.448365	11.6756	2.51427e-08	1.47527e-07	slr1028-as6	slr1028	slr1028-as6	Slr1028 protein
870	slr1520-int1	0.198811	0.448311	11.2365	4.24044e-08	2.29849e-07	slr1520-int1	slr1520	slr1520-int1	Slr1520 protein
871	slr0813-int1	0.430027	0.447394	11.408	5.31385e-05	0.000116372	slr0813-int1	slr0813	slr0813-int1	Ceramideglucosyltransferase
872	sll0070-5'UTR	1.03367	0.446964	12.0964	7.87301e-10	9.83458e-09	sll0070-5'UTR	sll0070	sll0070-5'UTR	Formyltetrahydrofolatedeformylase(EC3.5.1.10)(Formyl-FH(4)hydrolase)
873	sll1950	0.374923	0.446317	12.5278	3.76508e-08	2.07527e-07	sll1950	sll1950	sll1950	Sll1950 protein
874	sll0709-int4	0.234366	0.445671	11.3391	0.000277457	0.000517205	sll0709-int4	sll0709	sll0709-int4	LlaI.2 protein
875	sll0413-5'UTR	0.564177	0.444674	12.9068	2.99311e-10	4.7906e-09	sll0413-5'UTR	sll0413	sll0413-5'UTR	Sll0413 protein
876	sll0648-as3	0.788531	0.44465	11.8705	1.12009e-10	2.33525e-09	sll0648-as3	sll0648	sll0648-as3	Lipophilic protein
877	slr1705	0.530398	0.444344	12.1055	2.41781e-05	5.72268e-05	slr1705	slr1705	aspA, slr1705	Probableaspartoacylase(EC3.5.1.15)
878	NC-1337	-0.242387	0.443906	12.7177	0.000484806	0.000859224	NC-1337	NC	NC-1337	NA
879	sll1694-5'UTR	0.22056	0.443612	15.7341	0.000578475	0.00100941	sll1694-5'UTR	sll1694	sll1694-5'UTR	NA
880	slr1908-int1	0.397396	0.443275	14.2642	4.22745e-05	9.44324e-05	slr1908-int1	slr1908	slr1908-int1	Slr1908 protein
881	sll2015	0.548147	0.443156	11.9007	2.26587e-07	9.55195e-07	sll2015	sll2015	sll2015	Sll2015 protein
882	slr1743-5'UTR	0.308163	0.442893	12.6789	0.0195853	0.0261542	slr1743-5'UTR	slr1743	slr1743-5'UTR	NA
883	NC-508	1.01795	0.44269	17.3084	2.40691e-05	5.69992e-05	NC-508	NC	NC-508	NA
884	slr1800-as2	0.662248	0.442617	12.4057	8.49237e-09	6.14576e-08	slr1800-as2	slr1800	slr1800-as2	Slr1800 protein
885	ssr2333	0.0806755	0.44135	12.2758	0.000349765	0.000639556	ssr2333	ssr2333	ssr2333	Ssr2333 protein
886	sll1725-int1	0.576389	0.441074	11.3372	3.85431e-09	3.31621e-08	sll1725-int1	sll1725	sll1725-int1	ABCtransporter
887	slr1476-as2	0.989194	0.440865	11.8518	5.94979e-11	1.57571e-09	slr1476-as2	slr1476	slr1476-as2	Aspartatecarbamoyltransferase(EC2.1.3.2)(Aspartatetranscarbamylase)(ATCase)
888	slr0169	0.164493	0.440649	11.7723	9.53698e-08	4.5611e-07	slr0169	slr0169	slr0169	Slr0169 protein
889	sll0084	0.174292	0.440373	11.9932	4.87921e-06	1.38049e-05	sll0084	sll0084	hisB, sll0084	\Imidazoleglycerol-phosphatedehydratase;histidinol-phosphatase\\\\\""
890	slr0604-int4	-0.015359	0.440142	12.5215	1.49835e-05	3.73381e-05	slr0604-int4	slr0604	slr0604-int4	GTP-binding protein lepA
891	sll0184-5'UTR	0.649147	0.439324	12.7947	1.86339e-06	5.89638e-06	sll0184-5'UTR	sll0184	sll0184-5'UTR	ProbableRNApolymerasesigma-Cfactor
892	NC-516	0.748115	0.439168	12.0527	4.71919e-10	6.72352e-09	NC-516	NC	NC-516	NA
893	sll0778-0-x	0.52461	0.439085	12.6567	4.04527e-07	1.56745e-06	sll0778-0-x	sll0778	sll0778-0-x	ABCtransporter
894	us6-0-x	0.742437	0.438626	11.6157	5.21485e-11	1.44168e-09	us6-0-x	us6	us6-0-x	NA
895	slr1896	0.182641	0.438043	11.3614	6.83072e-08	3.42079e-07	slr1896	slr1896	slr1896	Slr1896 protein
896	sll0844	0.383341	0.437859	11.522	7.56182e-09	5.62291e-08	sll0844	sll0844	sll0844	tRNA-specific2-thiouridylasemnmA(EC2.8.1.-)
897	slr0164-5'UTR	1.00812	0.437209	14.0784	2.61857e-07	1.08032e-06	slr0164-5'UTR	slr0164	slr0164-5'UTR	Putative ATP-dependentClpproteaseproteolyticsubunit-like(EndopeptidaseClp-like)
898	sll1316-as1	0.842947	0.436093	12.2898	2.38664e-09	2.30534e-08	sll1316-as1	sll1316	sll1316-as1	Cytochromeb6-fcomplexiron-sulfursubunit2(EC1.10.99.1)(Rieskeiron-sulfur protein 2)(Plastohydroquinone:plastocyaninoxidoreductaseiron-sulfur protein 2)(ISP2)(RISP2)
899	sll1656	0.619829	0.435894	12.4394	1.63929e-10	3.09569e-09	sll1656	sll1656	sll1656	Sll1656 protein
900	slr1042	0.519792	0.435232	13.3473	1.55089e-09	1.65785e-08	slr1042	slr1042	slr1042	CheYsubfamily
901	sll1667-as2	-0.0815434	0.435144	11.1398	1.55235e-07	6.94933e-07	sll1667-as2	sll1667	sll1667-as2	Mitochondrialoutermembrane72K protein
902	slr1908	0.323769	0.434412	14.2802	3.83189e-05	8.64061e-05	slr1908	slr1908	slr1908	Slr1908 protein
903	slr0598-5'UTR	0.638938	0.434155	13.422	9.25175e-11	2.0656e-09	slr0598-5'UTR	slr0598	slr0598-5'UTR	Slr0598 protein
904	slr0394-as1	0.767375	0.433881	11.4122	2.81773e-09	2.61759e-08	slr0394-as1	slr0394	slr0394-as1	Phosphoglyceratekinase(EC2.7.2.3)
905	sll0733	0.262119	0.433738	11.203	0.000744216	0.00127269	sll0733	sll0733	sll0733	Sll0733 protein
906	sll1423	0.484627	0.433323	13.6006	6.84955e-05	0.000146156	sll1423	sll1423	ntcA, ycf28, sll1423	Globalnitrogenregulator
907	sll1802	-2.48546	0.432732	14.2627	2.18046e-10	3.75239e-09	sll1802	sll1802	rpl2, sll1802	50S ribosomal protein L2
908	slr1646	0.282958	0.432339	12.223	5.3319e-08	2.79228e-07	slr1646	slr1646	rnc, slr1646	Ribonuclease3(EC3.1.26.3)(RibonucleaseIII)(RNaseIII)
909	sll1450-5'UTR	1.00829	0.431806	14.7742	0.223303	0.251668	sll1450-5'UTR	sll1450	sll1450-5'UTR	NitratetransportproteinnrtA
910	slr0886-5'UTR	1.03842	0.431391	13.0979	1.04704e-11	5.12567e-10	slr0886-5'UTR	slr0886	slr0886-5'UTR	3-oxoacyl-[acyl-carrier- protein ]reductase1(EC1.1.1.100)(3-ketoacyl-acylcarrier protein reductase1)
911	slr0480-as1	0.695483	0.431254	11.0923	5.31344e-10	7.28975e-09	slr0480-as1	slr0480	slr0480-as1	Ycf46 protein
912	slr0586	0.578932	0.431218	11.9766	1.16255e-09	1.3402e-08	slr0586	slr0586	slr0586	Slr0586 protein
913	sll1135-int1	0.715336	0.430795	12.1289	8.29795e-08	4.05203e-07	sll1135-int1	sll1135	sll1135-int1	Sll1135 protein
914	NC-305	0.470661	0.430044	11.682	3.96604e-09	3.39578e-08	NC-305	NC	ncr0350	NA
915	slr0822	0.515477	0.429774	11.4759	1.11726e-07	5.22433e-07	slr0822	slr0822	slr0822	\Cation-transportingATPase;E1-E2ATPase\\\\\""
916	slr0801-as1	0.717713	0.428824	11.5207	1.34973e-06	4.45981e-06	slr0801-as1	slr0801	slr0801-as1	Slr0801 protein
917	slr1324-as3	0.53967	0.428586	11.9132	0.00696595	0.010038	slr1324-as3	slr1324	slr1324-as3	Sensorprotein(EC2.7.13.3)
918	SyR4-0-x	0.706002	0.428318	12.7489	6.85796e-05	0.0001463	SyR4-0-x	SyR4	SyR4-0-x	NA
919	slr1838-5'UTR	0.558091	0.428298	13.8151	9.51559e-10	1.12793e-08	slr1838-5'UTR	slr1838	slr1838-5'UTR	Carbondioxide-concentratingmechanism protein ccmKhomolog3
920	sll0843	0.595396	0.42797	11.4355	8.80958e-09	6.30103e-08	sll0843	sll0843	sll0843	Sll0843 protein
921	slr0804	0.246545	0.427763	13.0031	4.73081e-06	1.34194e-05	slr0804	slr0804	dacB, slr0804	D-alanyl-D-alaninecarboxypeptidase
922	slr1946-as1	0.675003	0.427256	10.8704	0.000378205	0.000686131	slr1946-as1	slr1946	slr1946-as1	Slr1946 protein
923	ssr7017	0.515578	0.426552	11.1681	1.64459e-07	7.29927e-07	ssr7017	ssr7017	ssr7017	Ssr7017 protein
924	slr1665-int2	-0.198934	0.426461	11.58	8.05235e-08	3.9584e-07	slr1665-int2	slr1665	slr1665-int2	Diaminopimelateepimerase(DAPepimerase)(EC5.1.1.7)
925	slr0434	0.189661	0.42616	13.5282	8.43723e-07	2.9621e-06	slr0434	slr0434	efp, slr0434	ElongationfactorP(EF-P)
926	slr0108-int1	0.544446	0.426132	11.7411	2.70957e-11	9.38741e-10	slr0108-int1	slr0108	slr0108-int1	Slr0108 protein
927	slr0103-int1	0.881748	0.425986	13.2707	3.98538e-08	2.18034e-07	slr0103-int1	slr0103	slr0103-int1	Slr0103 protein
928	sll1703-as1	0.84236	0.425934	12.9276	1.81115e-10	3.28653e-09	sll1703-as1	sll1703	sll1703-as1	Protease4homolog(EC3.4.21.-)(ProteaseIVhomolog)(EndopeptidaseIV)(Signalpeptidepeptidase)
929	Spacer38-2-x	0.113421	0.425899	12.1166	0.042327	0.0535247	Spacer38-2-x	Spacer38	Spacer38-2-x	NA
930	psbI-0-x	0.865655	0.425706	15.8239	2.23492e-08	1.33444e-07	psbI-0-x	psbI	psbI-0-x	NA
931	ssr2078-5'UTR	0.643648	0.425215	12.0897	4.43804e-06	1.26705e-05	ssr2078-5'UTR	ssr2078	ssr2078-5'UTR	Transposase
932	slr0408-0-x	0.588663	0.424967	12.912	1.967e-06	6.17991e-06	slr0408-0-x	slr0408	slr0408-0-x	Slr0408 protein
933	slr0554-5'UTR	0.352329	0.424879	11.5763	1.75137e-08	1.09232e-07	slr0554-5'UTR	slr0554	slr0554-5'UTR	Slr0554 protein
934	slr1552-0-x	0.530548	0.424831	12.8814	2.73912e-07	1.12512e-06	slr1552-0-x	slr1552	slr1552-0-x	Slr1552 protein
935	slr0241-as1	0.735615	0.424768	11.3083	4.92998e-10	6.91216e-09	slr0241-as1	slr0241	slr0241-as1	Slr0241 protein
936	slr0166	0.670133	0.42416	11.3401	5.22926e-10	7.21703e-09	slr0166	slr0166	slr0166	Transposase
937	sll1527-as1	1.01517	0.423875	11.7672	6.35477e-11	1.63058e-09	sll1527-as1	sll1527	sll1527-as1	Sll1527 protein
938	slr0498-as1	0.531143	0.423595	11.4296	1.06652e-07	5.01634e-07	slr0498-as1	slr0498	slr0498-as1	Slr0498 protein
939	slr0468-int1	0.757525	0.423376	11.7699	7.25793e-08	3.61625e-07	slr0468-int1	slr0468	slr0468-int1	Slr0468 protein
940	sll1321-int1	-0.0910655	0.422162	16.5831	0.000659859	0.00113947	sll1321-int1	sll1321	sll1321-int1	ATP synthase protein I
941	slr1413-as1	0.321765	0.421024	11.0608	1.07941e-06	3.68251e-06	slr1413-as1	slr1413	slr1413-as1	Slr1413 protein
942	ssl2667-int1	0.399148	0.420608	14.0059	7.06533e-05	0.000150486	ssl2667-int1	ssl2667	ssl2667-int1	NifU protein
943	ppx-0-x	0.70411	0.420173	13.829	1.23267e-07	5.69156e-07	ppx-0-x	ppx	ppx-0-x	NA
944	sll1387-as1	0.21073	0.419818	10.8031	1.30805e-07	5.98562e-07	sll1387-as1	sll1387	sll1387-as1	Sll1387 protein
945	slr1351-as4	0.349399	0.41968	11.8988	8.44965e-09	6.13312e-08	slr1351-as4	slr1351	slr1351-as4	UDP-N-acetylmuramoyl-tripeptide--D-alanyl-D-alanineligase(EC6.3.2.10)(UDP-MurNAc-pentapeptidesynthetase)(D-alanyl-D-alanine-addingenzyme)
946	ssr2899	0.694081	0.419428	12.1548	3.09711e-08	1.76329e-07	ssr2899	ssr2899	ssr2899	NA
947	slr7054	1.03112	0.418669	11.4796	6.50151e-13	8.95888e-11	slr7054	slr7054	slr7054	Putative Uncharacterized protein slr7054
948	us7-0-x	0.504356	0.418003	14.3635	1.0954e-05	2.83294e-05	us7-0-x	us7	us7-0-x	NA
949	slr1575	0.298985	0.417663	11.0724	7.20372e-09	5.42062e-08	slr1575	slr1575	slr1575	Slr1575 protein
950	slr1474	0.38504	0.416998	11.4623	7.50108e-10	9.54575e-09	slr1474	slr1474	slr1474	Slr1474 protein
951	sll1384-as1	0.283869	0.41694	11.6123	0.000648805	0.00112258	sll1384-as1	sll1384	sll1384-as1	Sll1384 protein
952	slr1149	0.208956	0.416754	11.1474	1.34443e-08	8.78262e-08	slr1149	slr1149	slr1149	ABCtransporter
953	ssr1049	0.218621	0.416454	11.5347	2.04357e-07	8.72747e-07	ssr1049	ssr1049	ssr1049	NA
954	sll1553-5'UTR	0.52012	0.415949	12.7102	1.57301e-06	5.0889e-06	sll1553-5'UTR	sll1553	sll1553-5'UTR	Phenylalanyl-tRNAsynthetasebeta chain (EC6.1.1.20)(Phenylalanine--tRNAligase beta chain)(PheRS)
955	NC-65	0.620256	0.41562	14.0314	0.000678482	0.00116934	NC-65	NC	NC-65	NA
956	sll0639-5'UTR	0.748308	0.415555	11.6848	8.59476e-09	6.18753e-08	sll0639-5'UTR	sll0639	sll0639-5'UTR	Sll0639 protein
957	Spacer9-0-x	0.78754	0.415402	15.3845	4.7693e-07	1.80208e-06	Spacer9-0-x	Spacer9	Spacer9-0-x	NA
958	sll0616-as1	0.277172	0.415121	11.0677	5.25316e-09	4.24634e-08	sll0616-as1	sll0616	sll0616-as1	protein translocasesubunitsecA
959	slr0580-as1	0.424205	0.414833	15.2786	0.00757835	0.010839	slr0580-as1	slr0580	slr0580-as1	Slr0580protein
960	slr1030-int1	0.354892	0.414447	13.1285	1.65235e-07	7.32015e-07	slr1030-int1	slr1030	slr1030-int1	Magnesium-chelatasesubunitchlI(EC6.6.1.1)(Mg-protoporphyrinIXchelatase)
961	slr0799-as1	0.71968	0.414044	11.9384	5.30315e-10	7.28975e-09	slr0799-as1	slr0799	slr0799-as1	Transposase
962	sll0912-5'UTR	0.740471	0.413966	11.9185	2.24749e-08	1.33833e-07	sll0912-5'UTR	sll0912	sll0912-5'UTR	ABCtransporter
963	slr2041-5'UTR	0.421756	0.41261	12.345	2.3488e-06	7.22249e-06	slr2041-5'UTR	slr2041	slr2041-5'UTR	\Cell divisionresponseregulator;DivK\\\\\""
964	ssr2699-as1	0.869862	0.412504	11.9996	3.67278e-10	5.55579e-09	ssr2699-as1	ssr2699	ssr2699-as1	Transposase
965	sll1349	0.403731	0.411751	11.3183	1.12493e-08	7.62706e-08	sll1349	sll1349	cbbZp, sll1349	Phosphoglycolatephosphatase
966	slr0794-int1	0.520488	0.411533	12.1768	1.9015e-06	6.00404e-06	slr0794-int1	slr0794	slr0794-int1	Cationordrugeffluxsystem protein
967	sll1540-as1	0.927466	0.411529	14.335	1.65284e-09	1.73943e-08	sll1540-as1	sll1540	sll1540-as1	Dolichyl-phosphate-mannosesynthase
968	slr1682-int1	0.943973	0.411206	12.0164	5.07694e-10	7.0571e-09	slr1682-int1	slr1682	slr1682-int1	Transposase
969	slr0651	0.38949	0.410987	12.6573	2.28233e-05	5.42676e-05	slr0651	slr0651	slr0651	Slr0651 protein
970	sll0681-as3	0.919689	0.410643	11.7984	1.42934e-09	1.56394e-08	sll0681-as3	sll0681	sll0681-as3	NA
971	slr1028-as15	0.896812	0.410195	11.7439	3.92854e-06	1.14117e-05	slr1028-as15	slr1028	slr1028-as15	Slr1028 protein
972	NC-155	0.323508	0.410148	15.0983	0.00319412	0.00488789	NC-155	NC	ncl0400	NA
973	NC-52	0.820465	0.410049	12.9411	2.31806e-09	2.25142e-08	NC-52	NC	NC-52	NA
974	slr1524	0.234212	0.409857	12.8709	0.00471743	0.00699916	slr1524	slr1524	slr1524	Transposase
975	ssl2667	0.274784	0.409724	14.7727	3.56379e-06	1.04554e-05	ssl2667	ssl2667	cnfU, synifU, ssl2667	NifU protein
976	ssl2162	0.635444	0.409536	12.1586	0.0121898	0.0167815	ssl2162	ssl2162	ssl2162	Ssl2162protein
977	NC-1162	0.513494	0.409181	11.8017	1.52802e-06	4.97622e-06	NC-1162	NC	NC-1162	NA
978	sll0549	0.604109	0.409141	12.5406	0.00144785	0.00234372	sll0549	sll0549	sll0549	Sll0549 protein
979	sll1780	0.186503	0.408334	11.3664	8.89106e-06	2.35325e-05	sll1780	sll1780	sll1780	NA
980	sll0454	-0.0725698	0.407981	12.0817	1.01327e-05	2.64771e-05	sll0454	sll0454	pheS, sll0454	Phenylalanyl-tRNAsynthetasealpha chain (EC6.1.1.20)(Phenylalanine--tRNAligasealpha chain)(PheRS)
981	ssr2153	0.619086	0.407798	14.5704	2.9335e-06	8.77563e-06	ssr2153	ssr2153	ssr2153	Ssr2153 protein
982	NC-821	0.495398	0.407666	12.9007	2.7872e-06	8.39205e-06	NC-821	NC	NC-821	NA
983	slr7037-as1	0.660224	0.407654	11.0596	2.3296e-07	9.77761e-07	slr7037-as1	slr7037	slr7037-as1	Slr7037 protein
984	ssr2016	0.309212	0.406721	11.3466	0.0160101	0.0216886	ssr2016	ssr2016	ssr2016	Ssr2016protein
985	NC-119	0.417264	0.406303	12.0876	9.55553e-09	6.70407e-08	NC-119	NC	ncl0310	NA
986	sll0723	0.199712	0.406275	10.9908	5.71456e-08	2.95755e-07	sll0723	sll0723	sll0723	Sll0723 protein
987	sll0513-as1	0.283483	0.406044	11.9513	0.000425961	0.000763371	sll0513-as1	sll0513	sll0513-as1	Sll0513 protein
988	sll1624	0.26569	0.405839	11.9867	6.96204e-09	5.26572e-08	sll1624	sll1624	sll1624	Regulatorycomponentsofsensorytransductionsystem
989	sll1997	0.170204	0.40563	11.3071	7.63366e-06	2.0501e-05	sll1997	sll1997	sll1997	Transposase
990	slr0667-5'UTR	0.119813	0.405008	11.8211	6.36935e-05	0.00013667	slr0667-5'UTR	slr0667	slr0667-5'UTR	Slr0667 protein
991	sll0085	0.251687	0.40452	11.6331	4.82281e-08	2.57772e-07	sll0085	sll0085	sll0085	Sll0085 protein
992	slr0312-as2	0.769481	0.40411	11.6511	7.20355e-10	9.20697e-09	slr0312-as2	slr0312	slr0312-as2	NarLsubfamily
993	sll0986	0.424089	0.404008	12.6393	2.61565e-07	1.07993e-06	sll0986	sll0986	sll0986	Transposase
994	sll0488-as1	0.677513	0.40392	12.1842	1.26204e-06	4.21646e-06	sll0488-as1	sll0488	sll0488-as1	Sll0488 protein
995	slr1704-int4	0.533078	0.403904	12.9903	8.86668e-06	2.3482e-05	slr1704-int4	slr1704	slr1704-int4	Slr1704 protein
996	sll0036-0-x	0.731967	0.403355	12.5764	9.0525e-11	2.04127e-09	sll0036-0-x	sll0036	sll0036-0-x	Uncharacterized protein sll0036
997	sll1831-int1	0.221552	0.402961	12.7231	0.0165088	0.0223128	sll1831-int1	sll1831	sll1831-int1	Glycolateoxidasesubunit(Fe-S)protein
998	NC-834	0.354885	0.402851	11.2607	1.54594e-09	1.65457e-08	NC-834	NC	NC-834	NA
999	sll0821-int8	0.210415	0.402681	11.2721	1.71485e-05	4.20791e-05	sll0821-int8	sll0821	sll0821-int8	Phytochrome-like protein cph2(Bacteriophytochromecph2)
1000	Spacer36-2-x	0.764591	0.402599	12.9688	0.00347319	0.00527287	Spacer36-2-x	Spacer36	Spacer36-2-x	NA
1001	ssl0426-as2	0.567477	0.402572	13.4923	2.07416e-06	6.48653e-06	ssl0426-as2	ssl0426	ssl0426-as2	Transposase
1002	slr0331-as1	0.518164	0.402323	11.716	1.049e-10	2.25088e-09	slr0331-as1	slr0331	slr0331-as1	NAD(P)H-quinoneoxidoreductasechain4-1(EC1.6.5.-)(NAD(P)HdehydrogenaseI,subunitD-1)(NDH-1,chain4-1)
1003	sll0495-as1	0.540211	0.40217	12.3692	2.49842e-05	5.88031e-05	sll0495-as1	sll0495	sll0495-as1	Asparaginyl-tRNAsynthetase(EC6.1.1.22)(Asparagine--tRNAligase)(AsnRS)
1004	ssr3571	0.399666	0.402144	11.6417	8.85526e-05	0.000184012	ssr3571	ssr3571	ssr3571	Ssr3571 protein
1005	sll0040	0.25423	0.402107	13.4558	6.96393e-06	1.89202e-05	sll0040	sll0040	pixI, pisI, sll0040	Sll0040 protein
1006	sll0461-as2	0.707738	0.401801	12.7464	4.25484e-09	3.58048e-08	sll0461-as2	sll0461	sll0461-as2	Uncharacterized protein sll0461
1007	NC-261	0.308968	0.401614	13.3809	0.00206669	0.00325582	NC-261	NC	ncr0080	NA
1008	slr1916	0.164353	0.401125	11.8484	2.21446e-06	6.85721e-06	slr1916	slr1916	slr1916	Esterase
1009	sll1336-int1	-0.363215	0.400093	12.4537	2.16124e-07	9.15466e-07	sll1336-int1	sll1336	sll1336-int1	Sll1336 protein
1010	sll1040-5'UTR	0.326221	0.399355	11.2582	1.57771e-08	9.98247e-08	sll1040-5'UTR	sll1040	sll1040-5'UTR	Sll1040 protein
1011	slr7097	0.416911	0.399215	11.2859	6.62788e-07	2.40639e-06	slr7097	slr7097	slr7097	Slr7097 protein
1012	slr1485	0.323666	0.398911	12.0815	6.08277e-08	3.10415e-07	slr1485	slr1485	slr1485	Slr1485 protein
1013	sll0180-as2	0.548947	0.398609	11.4232	1.21716e-08	8.0877e-08	sll0180-as2	sll0180	sll0180-as2	Sll0180 protein
1014	sll1930-as1	0.621238	0.398513	12.7453	2.47461e-06	7.5645e-06	sll1930-as1	sll1930	sll1930-as1	Transposase
1015	sll0161	0.650619	0.398347	11.3411	4.7413e-09	3.9078e-08	sll0161	sll0161	sll0161	Transposase
1016	sll1945-5'UTR	0.629422	0.398064	14.3854	2.95733e-11	9.99259e-10	sll1945-5'UTR	sll1945	sll1945-5'UTR	1-deoxy-D-xylulose-5-phosphatesynthase(EC2.2.1.7)(1-deoxyxylulose-5-phosphatesynthase)(DXPsynthase)(DXPS)
1017	sll1560	0.249726	0.397964	11.3707	8.45203e-07	2.96611e-06	sll1560	sll1560	sll1560	Transposase
1018	sll1831-int2	0.440449	0.397497	12.274	0.00345302	0.00524496	sll1831-int2	sll1831	sll1831-int2	Glycolateoxidasesubunit(Fe-S) protein
1019	sll0860-as1	1.04198	0.397444	12.4694	1.46731e-10	2.86288e-09	sll0860-as1	sll0860	sll0860-as1	Sll0860 protein
1020	sll0764-int1	0.300839	0.397433	12.4579	0.0178998	0.0240492	sll0764-int1	sll0764	sll0764-int1	High-affinitybranched-chainaminoacidtransportATP-bindingprotein
1021	slr0713-int1	0.185818	0.397146	11.6453	3.77901e-07	1.47335e-06	slr0713-int1	slr0713	slr0713-int1	QueuinetRNA-ribosyltransferase(EC2.4.2.29)(tRNA-guaninetransglycosylase)(Guanineinsertionenzyme)
1022	sll1319-as1	0.308648	0.396789	14.4858	0.000986132	0.00164617	sll1319-as1	sll1319	sll1319-as1	Uncharacterized transportersll1319
1023	sll1028-as1	0.888159	0.396703	12.2192	5.76761e-08	2.97412e-07	sll1028-as1	sll1028	sll1028-as1	NA
1024	slr2107	0.0717083	0.396502	11.281	3.21604e-07	1.28744e-06	slr2107	slr2107	kpsM, slr2107	\Polysialicacidtransport protein ;KpsM\\\\\""
1025	slr1201	-0.666363	0.396345	12.3606	0.00484828	0.00718243	slr1201	slr1201	slr1201	Slr1201 protein
1026	sll0377-int1	0.34014	0.396127	12.1549	0.143374	0.166239	sll0377-int1	sll0377	sll0377-int1	Transcription-repair-couplingfactor(TRCF)(EC3.6.1.-)(ATP-dependenthelicasemfd)
1027	slr1718	0.0635541	0.396073	12.134	8.62813e-07	3.01385e-06	slr1718	slr1718	slr1718	Probable2-phosphosulfolactatephosphatase(EC3.1.3.71)
1028	slr1612-as1	0.687835	0.395114	11.3788	1.25289e-08	8.29523e-08	slr1612-as1	slr1612	slr1612-as1	Slr1612 protein
1029	sll0019-as2	0.376335	0.394915	12.222	6.56722e-08	3.31518e-07	sll0019-as2	sll0019	sll0019-as2	1-deoxy-D-xylulose5-phosphatereductoisomerase(DXPreductoisomerase)(EC1.1.1.267)(1-deoxyxylulose-5-phosphatereductoisomerase)(2-C-methyl-D-erythritol4-phosphatesynthase)
1030	slr1494-as2	1.10005	0.394914	14.3587	5.54922e-06	1.54869e-05	slr1494-as2	slr1494	slr1494-as2	ABCtransporter
1031	ssr2699	0.597601	0.39488	11.3364	1.91914e-09	1.9408e-08	ssr2699	ssr2699	ssr2699	Transposase
1032	NC-272	1.06929	0.394841	14.4157	3.15447e-07	1.26913e-06	NC-272	NC	NC-272	NA
1033	ssr1391-int1	0.61788	0.394703	11.2416	3.63172e-07	1.42601e-06	ssr1391-int1	ssr1391	ssr1391-int1	Ssr1391 protein
1034	sll1315-as1	0.419409	0.394603	11.6338	1.80921e-08	1.12283e-07	sll1315-as1	sll1315	sll1315-as1	Sll1315 protein
1035	sll1363-int1	0.129516	0.394593	14.4029	0.00170207	0.00271931	sll1363-int1	sll1363	sll1363-int1	Ketol-acidreductoisomerase(EC1.1.1.86)(Acetohydroxy-acidisomeroreductase)(Alpha-keto-beta-hydroxylacilreductoisomerase)
1036	sll0188-5'UTR	0.405048	0.394296	13.0103	0.00194152	0.00306906	sll0188-5'UTR	sll0188	sll0188-5'UTR	Sll0188 protein
1037	slr7073-as1	0.777179	0.394286	12.2611	2.43952e-09	2.33342e-08	slr7073-as1	slr7073	slr7073-as1	Slr7073 protein
1038	slr1101	0.330352	0.393563	11.9945	4.45003e-07	1.69744e-06	slr1101	slr1101	slr1101	Uncharacterized protein slr1101
1039	slr0953-int1	0.0741987	0.393561	14.6572	3.89457e-06	1.13204e-05	slr0953-int1	slr0953	slr0953-int1	Slr0953 protein (Sucrose-phosphatase)(EC3.1.3.24)
1040	ssl1807	0.413667	0.393551	12.0627	1.82708e-08	1.13153e-07	ssl1807	ssl1807	ssl1807	Ssl1807 protein
1041	NC-681	1.02526	0.393249	14.7255	0.00229282	0.00358962	NC-681	NC	NC-681	NA
1042	sll7047-5'UTR	0.337985	0.392965	11.8247	2.58854e-05	6.07299e-05	sll7047-5'UTR	sll7047	sll7047-5'UTR	Sll7047 protein
1043	slr0423	0.338523	0.39287	12.7155	0.0130161	0.0178493	slr0423	slr0423	rlpA, slr0423	RlpA-likeprotein
1044	sll0547	0.357771	0.392767	12.0693	1.10371e-07	5.16648e-07	sll0547	sll0547	sll0547	Sll0547 protein
1045	slr0642	0.354221	0.392272	11.5686	0.00181574	0.00288678	slr0642	slr0642	slr0642	Integralmembrane protein
1046	slr0889-int1	0.942666	0.392269	14.709	1.18936e-07	5.5205e-07	slr0889-int1	slr0889	slr0889-int1	Uncharacterized protein slr0889
1047	slr1510-as1	0.644925	0.39226	10.9435	1.77229e-10	3.2427e-09	slr1510-as1	slr1510	slr1510-as1	Phosphateacyltransferase(EC2.3.1.n2)(Acyl-ACPphosphotransacylase)(Acyl-[acyl-carrier- protein ]--phosphateacyltransferase)(Phosphate-acyl-ACPacyltransferase)
1048	sll0821-int11	0.372995	0.391482	11.3212	1.23037e-09	1.39468e-08	sll0821-int11	sll0821	sll0821-int11	Phytochrome-like protein cph2(Bacteriophytochromecph2)
1049	slr1490	0.469344	0.391437	11.1553	2.32673e-07	9.77115e-07	slr1490	slr1490	fhuA, slr1490	NA
1050	Spacer34-2-x	0.171407	0.391333	12.999	0.118479	0.139446	Spacer34-2-x	Spacer34	Spacer34-2-x	NA
1051	NC-105	0.33767	0.390761	18.5466	2.54746e-06	7.7499e-06	NC-105	NC	NC-105	NA
1052	sll0757-int1	0.15307	0.390597	13.2073	0.00014874	0.000293717	sll0757-int1	sll0757	sll0757-int1	Amidophosphoribosyltransferase(ATase)(EC2.4.2.14)(Glutaminephosphoribosylpyrophosphateamidotransferase)(GPATase)
1053	slr7010-int1	0.596197	0.390308	11.182	9.99876e-06	2.61581e-05	slr7010-int1	slr7010	slr7010-int1	Putative Uncharacterized protein slr7010
1054	slr1398	0.330195	0.389547	11.6016	4.32022e-05	9.6361e-05	slr1398	slr1398	slr1398	Slr1398 protein
1055	ssl2296-as1	0.449203	0.389057	11.0695	5.3047e-07	1.97894e-06	ssl2296-as1	ssl2296	ssl2296-as1	Putative pterin-4-alpha-carbinolaminedehydratase(PHS)(EC4.2.1.96)(4-alpha-hydroxy-tetrahydropterindehydratase)(Pterincarbinolaminedehydratase)(PCD)
1056	slr1764	0.51896	0.388935	12.2583	4.86748e-07	1.83603e-06	slr1764	slr1764	capA, slr1764	Uncharacterized protein slr1764
1057	sll0578	0.040176	0.388811	11.3742	5.96804e-07	2.19076e-06	sll0578	sll0578	purK, sll0578	PhosphoribosylaminoimidazolecarboxylaseATPasesubunit(EC4.1.1.21)(AIRcarboxylase)(AIRC)
1058	slr1917	0.301177	0.388354	11.7424	4.36525e-08	2.3589e-07	slr1917	slr1917	slr1917	Slr1917 protein
1059	sll7103-as1	0.89971	0.388311	11.666	3.67718e-09	3.20129e-08	sll7103-as1	sll7103	sll7103-as1	ExodeoxyribonucleaseValpha chain
1060	ssl2922-as1	0.987865	0.388297	11.5905	1.60107e-09	1.70119e-08	ssl2922-as1	ssl2922	ssl2922-as1	Virulenceassociated protein B
1061	NC-399	0.827795	0.388098	13.4881	1.4587e-06	4.78226e-06	NC-399	NC	ncr1450	NA
1062	slr1908-int3	0.448597	0.387929	14.861	7.23169e-06	1.96174e-05	slr1908-int3	slr1908	slr1908-int3	Slr1908 protein
1063	slr0965	-0.0762113	0.387918	11.9044	1.26057e-05	3.21951e-05	slr0965	slr0965	dnaN, slr0965	DNApolymeraseIIIsubunitbeta(EC2.7.7.7)
1064	slr1972-as1	0.465497	0.387611	11.2781	2.56302e-09	2.42264e-08	slr1972-as1	slr1972	slr1972-as1	Uncharacterized protein slr1972
1065	sll1069-int2	-0.245008	0.387265	13.5194	5.60043e-08	2.90701e-07	sll1069-int2	sll1069	sll1069-int2	3-oxoacyl-[acyl-carrier- protein ]synthase2(EC2.3.1.179)(3-oxoacyl-[acyl-carrier- protein ]synthaseII)(Beta-ketoacyl-ACPsynthaseII)(KASII)
1066	NC-442	0.740351	0.38709	13.6718	2.82542e-08	1.62434e-07	NC-442	NC	ncr1620	NA
1067	slr1627-as2	0.538647	0.38686	10.845	3.42399e-08	1.916e-07	slr1627-as2	slr1627	slr1627-as2	Uncharacterized membrane protein slr1627
1068	slr7102-int1	0.615565	0.385839	13.5612	2.79893e-07	1.14436e-06	slr7102-int1	slr7102	slr7102-int1	Slr7102 protein
1069	sll1937	0.787942	0.385126	11.6299	8.52707e-10	1.03582e-08	sll1937	sll1937	fur, sll1937	NA
1070	NC-331	0.889946	0.384652	12.9533	8.69213e-08	4.22114e-07	NC-331	NC	ncr0630	NA
1071	sll0169-int1	0.75767	0.384497	14.2566	2.66519e-05	6.21654e-05	sll0169-int1	sll0169	sll0169-int1	Sll0169 protein
1072	sll0048-int1	0.143247	0.384457	11.8348	2.56096e-08	1.49868e-07	sll0048-int1	sll0048	sll0048-int1	Sll0048 protein
1073	NC-94	0.845476	0.384303	12.1317	1.47168e-07	6.62179e-07	NC-94	NC	ncl1045	NA
1074	sll0800	0.594292	0.383893	11.9366	8.6886e-09	6.23472e-08	sll0800	sll0800	sll0800	Sll0800 protein
1075	slr0108-int2	0.156321	0.383085	11.5322	3.51293e-05	7.99291e-05	slr0108-int2	slr0108	slr0108-int2	Slr0108 protein
1076	sll1586-as3	0.991887	0.382952	13.7046	6.93869e-11	1.71843e-09	sll1586-as3	sll1586	sll1586-as3	Sll1586 protein
1077	slr7060-int1	0.419998	0.382077	11.4759	4.78889e-10	6.76814e-09	slr7060-int1	slr7060	slr7060-int1	Slr7060 protein
1078	sll0209-5'UTR	0.432459	0.381936	14.0095	2.09493e-06	6.54453e-06	sll0209-5'UTR	sll0209	sll0209-5'UTR	Sll0209 protein
1079	sll0002-5'UTR	0.420368	0.381811	11.8596	3.13578e-09	2.84773e-08	sll0002-5'UTR	sll0002	sll0002-5'UTR	Penicillin-binding protein 1A
1080	slr0171-5'UTR	0.753646	0.381783	12.4789	5.68332e-09	4.51136e-08	slr0171-5'UTR	slr0171	slr0171-5'UTR	Ycf37geneproduct
1081	slr0211-as2	0.353453	0.381633	12.3109	0.000931516	0.00156234	slr0211-as2	slr0211	slr0211-as2	Slr0211 protein
1082	slr0604-int3	0.0989836	0.380821	12.0814	1.57953e-05	3.91508e-05	slr0604-int3	slr0604	slr0604-int3	GTP-binding protein lepA
1083	sll0877	0.323567	0.380689	11.6395	5.49066e-08	2.86352e-07	sll0877	sll0877	sll0877	Sll0877 protein
1084	sll1388	0.305501	0.380538	12.3653	5.7488e-08	2.97004e-07	sll1388	sll1388	sll1388	Uncharacterized protein sll1388
1085	sll0245	0.282565	0.38017	12.4232	7.7007e-08	3.79824e-07	sll0245	sll0245	sll0245	Sll0245 protein
1086	slr1218-5'UTR	0.973656	0.380041	13.2331	4.92164e-08	2.62418e-07	slr1218-5'UTR	slr1218	slr1218-5'UTR	Slr1218 protein
1087	slr0881	0.709922	0.379657	11.811	3.90042e-12	2.64598e-10	slr0881	slr0881	slr0881	Slr0881 protein
1088	slr1771-as1	0.687761	0.379344	12.2597	7.11328e-09	5.36171e-08	slr1771-as1	slr1771	slr1771-as1	Slr1771 protein
1089	slr1288-5'UTR	0.536532	0.379247	12.5346	3.24356e-08	1.8313e-07	slr1288-5'UTR	slr1288	slr1288-5'UTR	Slr1288 protein
1090	sll0920-int1	0.119505	0.379107	12.9922	0.0471948	0.0593316	sll0920-int1	sll0920	sll0920-int1	Phosphoenolpyruvatecarboxylase(PEPCase)(PEPC)(EC4.1.1.31)
1091	slr0354-as4	-0.110374	0.378794	11.4689	1.27113e-05	3.24365e-05	slr0354-as4	slr0354	slr0354-as4	ABCtransporter
1092	slr0180	0.211604	0.378592	11.3362	2.12152e-06	6.6182e-06	slr0180	slr0180	slr0180	NA
1093	NC-377	0.823589	0.37787	13.2238	3.40311e-05	7.76306e-05	NC-377	NC	ncr0150	NA
1094	sll0170-int1	0.294531	0.376786	16.8882	3.26418e-06	9.65677e-06	sll0170-int1	sll0170	sll0170-int1	Chaperone protein dnaK2(Heatshock protein 70-2)(Heatshock70 kDa protein 2)(HSP70-2)
1095	slr0905-as1	0.94776	0.375953	11.6674	3.89519e-09	3.34486e-08	slr0905-as1	slr0905	slr0905-as1	Magnesium-protoporphyrinIXmonomethylester[oxidative]cyclase(Mg-protoporphyrinIXmonomethylesteroxidativecyclase)(EC1.14.13.-)
1096	slr0264-int1	0.571456	0.375524	11.6634	2.69983e-08	1.5613e-07	slr0264-int1	slr0264	slr0264-int1	Putative esteraseslr0264(EC3.1.1.-)
1097	NC-211	0.686892	0.375369	11.3628	4.52479e-10	6.53096e-09	NC-211	NC	ncl0680	NA
1098	slr1179-int2	0.341552	0.375174	11.7084	1.07653e-07	5.06072e-07	slr1179-int2	slr1179	slr1179-int2	Anhydro-N-acetylmuramicacidkinase(EC2.7.1.n1)(AnhMurNAckinase)
1099	slr0244-as1	0.961237	0.37472	11.9583	2.58774e-09	2.43557e-08	slr0244-as1	slr0244	slr0244-as1	Slr0244 protein
1100	sll1389	0.103903	0.374474	11.1382	1.84352e-07	8.02656e-07	sll1389	sll1389	sll1389	Sll1389 protein
1101	slr1744-as1	0.886526	0.374266	13.2467	1.11412e-09	1.29282e-08	slr1744-as1	slr1744	slr1744-as1	NA
1102	sll1677-int1	1.08463	0.374178	12.8048	1.0024e-10	2.17203e-09	sll1677-int1	sll1677	sll1677-int1	Sporematuration protein B
1103	sll1481-int6	0.490753	0.373957	12.7475	0.00017111	0.000334371	sll1481-int6	sll1481	sll1481-int6	Sll1481 protein
1104	NC-38	0.838089	0.373953	12.3387	4.78072e-09	3.93662e-08	NC-38	NC	ncr0400	NA
1105	slr1403-as6	0.679786	0.373281	12.7293	6.78392e-07	2.44893e-06	slr1403-as6	slr1403	slr1403-as6	Slr1403 protein
1106	sll1739-5'UTR	0.670939	0.372931	12.5128	5.33264e-06	1.49439e-05	sll1739-5'UTR	sll1739	sll1739-5'UTR	Sll1739 protein
1107	ssr3000	-0.208927	0.372576	11.4845	8.23636e-08	4.02641e-07	ssr3000	ssr3000	ssr3000	Ssr3000 protein
1108	slr0842-as1	0.340395	0.37228	11.2629	6.25969e-09	4.86381e-08	slr0842-as1	slr0842	slr0842-as1	Slr0842 protein
1109	slr1647	0.111194	0.371163	11.2002	3.64931e-07	1.43164e-06	slr1647	slr1647	slr1647	UPF0014membrane protein slr1647
1110	sll1564-as1	0.194936	0.3709	11.0122	0.000166828	0.000327018	sll1564-as1	sll1564	sll1564-as1	Uncharacterized AIPM/Hcitsynthasefamilytransferasesll1564(EC2.3.3.-)
1111	sll0156	0.517576	0.370794	11.9506	6.74749e-11	1.68573e-09	sll0156	sll0156	sll0156	Sll0156 protein
1112	slr1720	-0.417538	0.370723	12.0731	1.35136e-06	4.46187e-06	slr1720	slr1720	aspS, slr1720	Aspartyl-tRNAsynthetase(EC6.1.1.12)(Aspartate--tRNAligase)(AspRS)
1113	NC-296	0.868381	0.370478	12.1878	4.91289e-09	4.03039e-08	NC-296	NC	NC-296	NA
1114	slr0254-as2	0.742378	0.370396	11.8705	7.95981e-05	0.000167144	slr0254-as2	slr0254	slr0254-as2	Slr0254 protein
1115	ssl2084-5'UTR	0.499601	0.370359	14.148	1.38692e-07	6.29476e-07	ssl2084-5'UTR	ssl2084	ssl2084-5'UTR	Acylcarrier protein (ACP)
1116	sll0766-int1	0.166303	0.370202	12.1374	1.15827e-06	3.91823e-06	sll0766-int1	sll0766	sll0766-int1	UPF0758 protein sll0766
1117	NC-385	0.715359	0.369338	12.5644	1.92367e-07	8.33655e-07	NC-385	NC	ncr0300,SyR3	NA
1118	sll0569-int1	0.0808256	0.36932	12.4423	0.00053254	0.00093742	sll0569-int1	sll0569	sll0569-int1	protein recA(RecombinaseA)
1119	sll0156-int3	0.554176	0.368912	12.052	7.48691e-07	2.67533e-06	sll0156-int3	sll0156	sll0156-int3	Sll0156 protein
1120	sll0361	0.246637	0.36824	11.6221	4.95833e-06	1.40063e-05	sll0361	sll0361	sll0361	Sll0361 protein
1121	sll1334-int3	0.602923	0.367863	12.5789	1.0313e-08	7.1671e-08	sll1334-int3	sll1334	sll1334-int3	Sll1334 protein
1122	slr7059	0.324777	0.367862	11.3493	3.65314e-09	3.18665e-08	slr7059	slr7059	slr7059	Slr7059 protein
1123	slr0799	0.573318	0.36786	11.5589	7.65541e-10	9.63096e-09	slr0799	slr0799	slr0799	Transposase
1124	slr1666-5'UTR	0.290479	0.366966	12.2365	0.000259995	0.000487954	slr1666-5'UTR	slr1666	slr1666-5'UTR	Pleiotropicregulatory protein
1125	slr1186	0.347071	0.366355	12.2299	1.53888e-05	3.82939e-05	slr1186	slr1186	slr1186	Slr1186 protein
1126	sll0094-as1	0.606654	0.36615	11.029	3.67441e-11	1.16146e-09	sll0094-as1	sll0094	sll0094-as1	Sensor protein (EC2.7.13.3)
1127	sll1679-5'UTR	0.182915	0.366045	13.1592	0.0150022	0.0203985	sll1679-5'UTR	sll1679	sll1679-5'UTR	\Protease;HhoA\\\\\""
1128	sll0260-int1	0.211608	0.365916	11.8149	7.44954e-08	3.69502e-07	sll0260-int1	sll0260	sll0260-int1	UPF0053 protein sll0260
1129	slr0195	0.506763	0.365784	11.2524	1.80562e-10	3.28653e-09	slr0195	slr0195	slr0195	Slr0195 protein
1130	slr1117-as1	0.443303	0.364861	11.111	1.33834e-05	3.38384e-05	slr1117-as1	slr1117	slr1117-as1	Slr1117 protein
1131	sll1322-as1	0.412736	0.364085	11.9268	8.09589e-05	0.000169752	sll1322-as1	sll1322	sll1322-as1	ATP synthase subunita(F-ATPasesubunit6)(ATP synthase F0sectorsubunita)
1132	slr7049-int1	0.566145	0.363398	11.7757	5.1549e-10	7.14796e-09	slr7049-int1	slr7049	slr7049-int1	Resolvase
1133	slr1179-int1	0.372284	0.363306	12.3674	5.8904e-09	4.64646e-08	slr1179-int1	slr1179	slr1179-int1	Anhydro-N-acetylmuramicacidkinase(EC2.7.1.n1)(AnhMurNAckinase)
1134	slr1237-int2	0.5675	0.362901	12.8253	1.84575e-05	4.48175e-05	slr1237-int2	slr1237	slr1237-int2	Cytosinedeaminase
1135	NC-1423	0.676796	0.362861	12.5042	4.49722e-06	1.28353e-05	NC-1423	NC	NC-1423	NA
1136	NC-1753	0.308116	0.362717	11.9274	0.000814019	0.00137842	NC-1753	NC	NC-1753	NA
1137	NC-823	0.553465	0.362541	12.659	9.20024e-07	3.18934e-06	NC-823	NC	NC-823	NA
1138	slr0249	0.0319984	0.362168	11.1206	1.5917e-06	5.13431e-06	slr0249	slr0249	slr0249	Slr0249 protein
1139	slr1969-5'UTR	0.637276	0.361936	11.7888	1.82823e-09	1.86963e-08	slr1969-5'UTR	slr1969	slr1969-5'UTR	Sensor protein (EC2.7.13.3)
1140	NC-233	0.6129	0.361691	12.2497	0.00293875	0.00452301	NC-233	NC	ncl0790	NA
1141	slr0890	0.40157	0.361556	11.1925	3.9872e-07	1.54699e-06	slr0890	slr0890	slr0890	Slr0890 protein
1142	sll1470	0.443936	0.361062	12.2047	8.47289e-09	6.14494e-08	sll1470	sll1470	leuC, sll1470	3-isopropylmalatedehydrataselargesubunit(EC4.2.1.33)(Isopropylmalateisomerase)(Alpha-IPMisomerase)(IPMI)
1143	sll1861	0.703819	0.361059	11.6036	2.1476e-09	2.12566e-08	sll1861	sll1861	sll1861	Transposase
1144	slr7008-int1	0.556187	0.360944	11.777	1.97361e-06	6.19405e-06	slr7008-int1	slr7008	slr7008-int1	Transposase
1145	sll1004	0.185648	0.360601	11.6108	7.33431e-06	1.9847e-05	sll1004	sll1004	sll1004	Sll1004 protein
1146	slr0822-int2	0.498948	0.360474	11.497	3.35949e-10	5.17663e-09	slr0822-int2	slr0822	slr0822-int2	\Cation-transportingATPase;E1-E2ATPase\\\\\""
1147	slr1176-as2	0.51466	0.360389	12.7514	3.82899e-05	8.63629e-05	slr1176-as2	slr1176	slr1176-as2	Glucose-1-phosphateadenylyltransferase(EC2.7.7.27)(ADP-glucosesynthase)(ADP-glucosepyrophosphorylase)(ADPGlcPPase)
1148	slr0756-int1	0.403319	0.359867	12.3114	0.00104334	0.00173411	slr0756-int1	slr0756	slr0756-int1	Circadianclock protein kaiA
1149	Spacer14-1-x	0.722997	0.359583	12.6839	0.000588169	0.0010237	Spacer14-1-x	Spacer14	Spacer14-1-x	NA
1150	slr1316	0.451502	0.359458	11.3245	1.15537e-08	7.78395e-08	slr1316	slr1316	fecC, slr1316	\Iron(III)dicitratetransportsystempermease protein ;FecC\\\\\""
1151	slr0267-as1	0.810033	0.359293	12.938	1.8898e-10	3.38743e-09	slr0267-as1	slr0267	slr0267-as1	Slr0267 protein
1152	slr0240	0.214374	0.35908	12.8641	1.20495e-05	3.09012e-05	slr0240	slr0240	slr0240	Slr0240 protein
1153	slr1028-int9	0.944532	0.358543	12.417	6.08888e-09	4.7689e-08	slr1028-int9	slr1028	slr1028-int9	Slr1028 protein
1154	sll0834-int1	0.443628	0.357745	11.7673	2.62849e-05	6.15851e-05	sll0834-int1	sll0834	sll0834-int1	Lowaffinitysulfatetransporter
1155	sll0149	0.0446224	0.357103	12.0824	1.03466e-05	2.69563e-05	sll0149	sll0149	sll0149	Sll0149 protein
1156	slr1960	0.562614	0.357042	11.5653	2.50407e-07	1.0402e-06	slr1960	slr1960	slr1960	NA
1157	NC-435	0.701655	0.356755	14.6051	2.70578e-11	9.38741e-10	NC-435	NC	NC-435	NA
1158	sll0227	-0.0419255	0.356656	12.6266	0.000380215	0.000689374	sll0227	sll0227	ppiB, sll0227	Probablepeptidyl-prolylcis-transisomerasesll0227(PPIase)(Rotamase)(EC5.2.1.8)
1159	sll0146-as2	0.81143	0.355847	11.2273	1.59852e-08	1.00984e-07	sll0146-as2	sll0146	sll0146-as2	\High-affinitybranched-chainaminoacidtransport protein ;BraE\\\\\""
1160	ISY100_type_transposase1	0.250931	0.355805	12.7204	0.00708777	0.0101952	ISY100_type_transposase1	slr0352	ISY100_type_transposase1	Transposase
1161	slr1646-int1	0.417705	0.355524	12.6765	2.54888e-09	2.41186e-08	slr1646-int1	slr1646	slr1646-int1	Ribonuclease3(EC3.1.26.3)(RibonucleaseIII)(RNaseIII)
1162	slr0053-int1	0.0543723	0.355503	13.8187	0.00429875	0.00642554	slr0053-int1	slr0053	slr0053-int1	Putative metalloproteaseslr0053(EC3.4.24.-)
1163	slr0326	0.238747	0.355029	12.5923	6.74484e-08	3.3874e-07	slr0326	slr0326	slr0326	Slr0326 protein
1164	ssr3572	0.14162	0.354871	11.4048	0.000946372	0.0015849	ssr3572	ssr3572	ssr3572	NA
1165	ssl3573	0.595753	0.354688	11.5742	3.08981e-08	1.76255e-07	ssl3573	ssl3573	ssl3573	Ssl3573 protein
1166	sll0325	0.331137	0.354415	11.5482	1.98608e-09	1.99264e-08	sll0325	sll0325	sll0325	Sll0325 protein
1167	sll0406-as1	0.696867	0.354288	12.7658	6.07353e-08	3.10147e-07	sll0406-as1	sll0406	sll0406-as1	Sll0406 protein
1168	sll1496-int1	0.335312	0.354195	11.2781	1.06173e-07	4.99648e-07	sll1496-int1	sll1496	sll1496-int1	Mannose-1-phosphateguanyltransferase
1169	slr0713-int2	0.236058	0.354186	11.294	1.11525e-08	7.58321e-08	slr0713-int2	slr0713	slr0713-int2	QueuinetRNA-ribosyltransferase(EC2.4.2.29)(tRNA-guaninetransglycosylase)(Guanineinsertionenzyme)
1170	NC-239	0.279944	0.353765	14.674	0.0364961	0.046626	NC-239	NC	ncr1280	NA
1171	ssr2153-5'UTR	0.482894	0.351539	17.4873	0.00294137	0.00452625	ssr2153-5'UTR	ssr2153	ssr2153-5'UTR	Ssr2153 protein
1172	ssr2078	0.609504	0.351292	11.6552	1.962e-08	1.2009e-07	ssr2078	ssr2078	ssr2078	Transposase
1173	slr1237-as1	0.386403	0.351119	13.5061	2.19008e-06	6.79365e-06	slr1237-as1	slr1237	slr1237-as1	Cytosinedeaminase
1174	slr2096	0.319005	0.351111	12.3486	2.01486e-07	8.64676e-07	slr2096	slr2096	slr2096	Transposase
1175	NC-348	0.314318	0.35101	14.0737	8.29328e-05	0.000173314	NC-348	NC	ncr1680	NA
1176	IsiA-1-0-x	0.62954	0.350982	14.6046	7.32517e-06	1.98383e-05	IsiA-1-0-x	IsiA	IsiA-1-0-x	NA
1177	sll0136-int1	-0.304783	0.35091	11.5178	1.42351e-05	3.56951e-05	sll0136-int1	sll0136	sll0136-int1	AminopeptidaseP
1178	slr1146-as1	0.462406	0.350465	11.7527	0.000712422	0.00122282	slr1146-as1	slr1146	slr1146-as1	NA
1179	sll1165	0.252111	0.350388	11.5926	5.93364e-07	2.18196e-06	sll1165	sll1165	mutS, sll1165	DNAmismatchrepair protein mutS
1180	sll1387-int2	0.336465	0.350321	12.572	6.4764e-05	0.000138731	sll1387-int2	sll1387	sll1387-int2	Sll1387 protein
1181	sll0569	0.10359	0.349897	12.3073	4.17821e-05	9.34034e-05	sll0569	sll0569	recA, sll0569	protein recA(RecombinaseA)
1182	slr1028-as10	0.66587	0.349609	11.5252	1.73089e-09	1.80861e-08	slr1028-as10	slr1028	slr1028-as10	Slr1028 protein
1183	ssl3441	0.419222	0.349501	14.2623	0.000133569	0.000266322	ssl3441	ssl3441	infA, ssl3441	TranslationinitiationfactorIF-1
1184	slr1397-as1	0.782767	0.349455	12.4837	7.74421e-08	3.81756e-07	slr1397-as1	slr1397	slr1397-as1	Slr1397 protein
1185	sll0284-5'UTR	0.954101	0.349188	12.1361	1.04568e-12	1.24619e-10	sll0284-5'UTR	sll0284	sll0284-5'UTR	Sll0284 protein
1186	sll1477-as1	0.39552	0.34905	11.0757	2.07057e-07	8.81716e-07	sll1477-as1	sll1477	sll1477-as1	Sll1477 protein
1187	sll0247-as2	1.19363	0.348855	14.4467	4.5989e-11	1.34164e-09	sll0247-as2	sll0247	sll0247-as2	Ironstress-inducedchlorophyll-binding protein (CP43')
1188	slr0354-as1	0.38397	0.348646	13.1166	3.39409e-05	7.7445e-05	slr0354-as1	slr0354	slr0354-as1	ABCtransporter
1189	ssl1922	0.593334	0.348437	11.3156	3.73196e-09	3.24257e-08	ssl1922	ssl1922	ssl1922	Transposase
1190	slr0498-as3	0.724408	0.348187	11.5453	1.32498e-08	8.6877e-08	slr0498-as3	slr0498	slr0498-as3	Slr0498 protein
1191	slr0505	0.124465	0.348157	11.4455	1.205e-05	3.09012e-05	slr0505	slr0505	slr0505	Slr0505 protein
1192	slr0479-as1	1.07285	0.348118	13.9882	1.24327e-10	2.51478e-09	slr0479-as1	slr0479	slr0479-as1	Slr0479 protein
1193	sll0228	-0.100429	0.348037	12.3481	1.26203e-05	3.22232e-05	sll0228	sll0228	speB1, sll0228	Agmatinase1(EC3.5.3.11)(Agmatineureohydrolase1)(AUH1)
1194	slr0431-as2	0.105053	0.347993	12.5182	0.000111569	0.000226712	slr0431-as2	slr0431	slr0431-as2	Slr0431 protein
1195	sll1180-int3	0.218472	0.347952	13.6642	0.000431198	0.00077213	sll1180-int3	sll1180	sll1180-int3	HlyBfamily
1196	slr0605-int1	0.289674	0.347668	11.775	2.90153e-07	1.1792e-06	slr0605-int1	slr0605	slr0605-int1	Slr0605 protein
1197	NC-78	0.531235	0.347403	14.3599	5.58271e-08	2.90162e-07	NC-78	NC	NC-78	NA
1198	slr2030	0.121809	0.34706	11.2528	2.15975e-07	9.15271e-07	slr2030	slr2030	slr2030	Slr2030 protein
1199	sll0381-int1	-0.0627588	0.346988	14.4106	0.00179963	0.00286427	sll0381-int1	sll0381	sll0381-int1	Sll0381 protein
1200	slr0116	0.0167843	0.346778	11.3617	4.88671e-06	1.38216e-05	slr0116	slr0116	pcyA, slr0116	Phycocyanobilin:ferredoxinoxidoreductase(EC1.3.7.5)
1201	NC-1710	0.308829	0.346743	11.7104	0.000211907	0.000405558	NC-1710	NC	NC-1710	NA
1202	slr1291-as1	0.323427	0.346373	12.0536	0.000118482	0.000238887	slr1291-as1	slr1291	slr1291-as1	NAD(P)H-quinoneoxidoreductasechain4-2(EC1.6.5.-)(NAD(P)HdehydrogenaseI,subunitD-2)(NDH-1,chain4-2)
1203	slr1351-as3	0.2517	0.346192	11.3476	1.22677e-07	5.67327e-07	slr1351-as3	slr1351	slr1351-as3	UDP-N-acetylmuramoyl-tripeptide--D-alanyl-D-alanineligase(EC6.3.2.10)(UDP-MurNAc-pentapeptidesynthetase)(D-alanyl-D-alanine-addingenzyme)
1204	slr1552-1-x	0.602167	0.346105	14.4185	7.71018e-05	0.000162592	slr1552-1-x	slr1552	slr1552-1-x	Slr1552 protein
1205	NC-397	0.603824	0.346006	11.6594	4.16934e-08	2.26552e-07	NC-397	NC	NC-397	NA
1206	slr1290-as1	0.623514	0.345524	12.1418	2.48892e-07	1.03488e-06	slr1290-as1	slr1290	slr1290-as1	Uncharacterized protein slr1290
1207	sll0263-as1	0.766921	0.345516	11.7581	1.41371e-08	9.13369e-08	sll0263-as1	sll0263	sll0263-as1	Sll0263 protein
1208	slr0891-5'UTR	0.39979	0.345173	11.1145	4.08043e-07	1.57969e-06	slr0891-5'UTR	slr0891	slr0891-5'UTR	NA
1209	sll0228-int3	-0.317472	0.344942	11.9457	7.78383e-05	0.00016391	sll0228-int3	sll0228	sll0228-int3	Agmatinase1(EC3.5.3.11)(Agmatineureohydrolase1)(AUH1)
1210	sll0926-1-x	0.62151	0.344751	11.7122	2.93504e-09	2.70189e-08	sll0926-1-x	sll0926	sll0926-1-x	ProbabletRNA-dihydrouridinesynthase2(EC1.-.-.-)
1211	sll0319-5'UTR	0.537615	0.344345	13.0185	1.89331e-06	5.98034e-06	sll0319-5'UTR	sll0319	sll0319-5'UTR	Sll0319 protein
1212	sll0980	0.309657	0.344327	11.3746	1.16527e-06	3.93434e-06	sll0980	sll0980	sll0980	Sll0980 protein
1213	slr0975	0.0794259	0.344184	12.596	0.000127446	0.000255094	slr0975	slr0975	slr0975	Slr0975 protein
1214	slr1876-as3	0.959785	0.344049	15.2147	1.31285e-08	8.62743e-08	slr1876-as3	slr1876	slr1876-as3	Slr1876 protein
1215	sll0394	0.356587	0.343942	11.7205	8.20744e-07	2.88948e-06	sll0394	sll0394	sll0394	Sll0394 protein
1216	sll1374-as3	0.791714	0.34374	11.686	1.98866e-10	3.51463e-09	sll1374-as3	sll1374	sll1374-as3	Uncharacterized symportersll1374
1217	ssr2317	0.40323	0.343406	12.0747	5.05024e-08	2.67818e-07	ssr2317	ssr2317	ssr2317	Ssr2317 protein
1218	sll1967	0.140894	0.343355	11.326	1.63463e-08	1.0297e-07	sll1967	sll1967	sll1967	Uncharacterized RNAmethyltransferasesll1967(EC2.1.1.-)
1219	slr1596-as2	0.868849	0.343275	15.2147	1.84065e-07	8.02009e-07	slr1596-as2	slr1596	slr1596-as2	Protonextrusion protein pcxA
1220	sll1022	0.357761	0.343215	12.1137	1.8692e-08	1.15195e-07	sll1022	sll1022	sll1022	Sll1022 protein
1221	slr0630	0.199519	0.343175	11.8082	3.53193e-07	1.3949e-06	slr0630	slr0630	slr0630	Slr0630 protein
1222	sll1334-as3	0.414234	0.342777	11.271	2.07028e-05	4.96945e-05	sll1334-as3	sll1334	sll1334-as3	Sll1334 protein
1223	sll1255	0.200861	0.342577	11.3905	2.6423e-06	8.00495e-06	sll1255	sll1255	sll1255	Transposase
1224	NC-1451	0.409058	0.342484	11.7331	2.94246e-07	1.19418e-06	NC-1451	NC	NC-1451	NA
1225	slr2072	0.148991	0.342463	11.5936	3.54173e-07	1.39709e-06	slr2072	slr2072	ilvA, slr2072	L-threoninedeaminase
1226	rpoC2-0-x	0.623619	0.342274	11.7701	1.80499e-09	1.86269e-08	rpoC2-0-x	rpoC2	rpoC2-0-x	NA
1227	slr0054-int1	0.227628	0.342161	12.9559	0.030608	0.0396551	slr0054-int1	slr0054	slr0054-int1	Probablediacylglycerolkinase(DAGK)(EC2.7.1.107)(Diglyceridekinase)(DGK)
1228	slr1397-as2	0.795736	0.34167	12.0489	1.37477e-08	8.94106e-08	slr1397-as2	slr1397	slr1397-as2	Slr1397 protein
1229	slr1103-5'UTR	0.611919	0.341609	12.616	2.84586e-07	1.16139e-06	slr1103-5'UTR	slr1103	slr1103-5'UTR	Slr1103 protein
1230	NC-44	0.529963	0.341148	11.7977	4.23386e-06	1.21782e-05	NC-44	NC	ncl1340	NA
1231	NC-362	0.943651	0.341013	12.4342	2.70906e-10	4.46564e-09	NC-362	NC	NC-362	NA
1232	ssr0349-as1	0.207951	0.341006	11.532	2.9317e-06	8.77322e-06	ssr0349-as1	ssr0349	ssr0349-as1	Ssr0349 protein
1233	slr0369-as1	0.576531	0.340798	11.3278	1.81933e-07	7.94292e-07	slr0369-as1	slr0369	slr0369-as1	Cationordrugeffluxsystem protein
1234	IsiA-2-0-x	0.593176	0.340661	14.4565	0.000708346	0.00121701	IsiA-2-0-x	IsiA	IsiA-2-0-x	NA
1235	sll1958	0.348466	0.340592	12.3395	8.49494e-09	6.14576e-08	sll1958	sll1958	hisC, sll1958	NA
1236	sll0832-int2	0.440522	0.340236	11.5218	5.83064e-08	3.00003e-07	sll0832-int2	sll0832	sll0832-int2	Sll0832 protein
1237	slr1839	0.14636	0.339876	13.3338	2.7274e-05	6.34977e-05	slr1839	slr1839	ccmK4, slr1839	Carbondioxide-concentratingmechanism protein ccmKhomolog4
1238	slr0436-as2	0.28017	0.339826	11.4237	0.00288677	0.00444922	slr0436-as2	slr0436	slr0436-as2	Uncharacterized protein slr0436
1239	slr0940	0.416085	0.339159	12.0624	2.66524e-05	6.21654e-05	slr0940	slr0940	crtQ-2, slr0940	Zeta-carotenedesaturase(EC1.14.99.30)(Carotene7,8-desaturase)
1240	slr1791	0.192332	0.338938	11.8275	2.53342e-05	5.95317e-05	slr1791	slr1791	cysH, slr1791	Phosphoadenosinephosphosulfatereductase(EC1.8.4.8)(PAPSreductase,thioredoxindependent)(PAdoPSreductase)(3'-phosphoadenylylsulfatereductase)(PAPSsulfotransferase)
1241	sll1524-as1	0.691545	0.338643	13.5104	8.05974e-09	5.90356e-08	sll1524-as1	sll1524	sll1524-as1	Sll1524 protein
1242	slr1288	0.208682	0.338299	11.9538	1.71768e-06	5.49644e-06	slr1288	slr1288	slr1288	Slr1288 protein
1243	sll1979	0.270678	0.337819	12.2855	1.33948e-09	1.48777e-08	sll1979	sll1979	sll1979	Sll1979 protein
1244	slr1567-as2	0.57349	0.337737	11.2017	4.30892e-06	1.23699e-05	slr1567-as2	slr1567	slr1567-as2	Slr1567 protein
1245	slr0712	0.368899	0.337611	11.3422	2.41026e-10	4.04108e-09	slr0712	slr0712	slr0712	Uncharacterized protein slr0712
1246	sll1511-5'UTR	0.369044	0.337521	10.9544	3.17524e-07	1.27516e-06	sll1511-5'UTR	sll1511	sll1511-5'UTR	Sll1511 protein
1247	slr1838	0.439424	0.337476	13.2475	7.35684e-09	5.50764e-08	slr1838	slr1838	ccmK3, slr1838	Carbondioxide-concentratingmechanism protein ccmKhomolog3
1248	slr0594	0.489371	0.337369	11.7269	1.68805e-09	1.77015e-08	slr0594	slr0594	slr0594	Slr0594 protein
1249	sll0601	0.290608	0.336413	11.9341	1.86649e-07	8.12064e-07	sll0601	sll0601	sll0601	UPF0012hydrolasesll0601(EC3.5.-.-)
1250	ssl7038	0.391832	0.336364	11.9365	7.95495e-06	2.12645e-05	ssl7038	ssl7038	ssl7038	Ssl7038 protein
1251	slr0195-int1	0.434321	0.336002	11.222	9.42268e-08	4.51377e-07	slr0195-int1	slr0195	slr0195-int1	Slr0195 protein
1252	slr0199-5'UTR	0.584755	0.335443	15.5831	9.90845e-10	1.16822e-08	slr0199-5'UTR	slr0199	slr0199-5'UTR	Putative glutamineamidotransferaseslr0199(EC2.4.2.-)
1253	ssr2333-5'UTR	-0.0739407	0.335251	11.498	0.000104799	0.000214534	ssr2333-5'UTR	ssr2333	ssr2333-5'UTR	Ssr2333 protein
1254	ssr0759	0.276904	0.335226	11.9395	4.85459e-05	0.000107058	ssr0759	ssr0759	ssr0759	Ssr0759 protein
1255	sll0182-as3	0.699434	0.334954	11.2011	1.29985e-08	8.57395e-08	sll0182-as3	sll0182	sll0182-as3	Uncharacterized ABCtransporterATP-binding protein sll0182
1256	sll0419-int1	0.393525	0.334926	11.7261	1.41149e-07	6.38685e-07	sll0419-int1	sll0419	sll0419-int1	Sll0419 protein
1257	ssl2471	0.424268	0.334731	11.1237	2.91463e-09	2.68872e-08	ssl2471	ssl2471	ssl2471	Ssl2471 protein
1258	slr2070-as2	0.6428	0.334447	11.9649	1.38518e-05	3.48927e-05	slr2070-as2	slr2070	slr2070-as2	Slr2070 protein
1259	sll0157	0.379554	0.33424	11.7688	0.00146704	0.00237173	sll0157	sll0157	sll0157	Sll0157 protein
1260	slr0652-int1	0.0414485	0.334157	12.3833	1.29988e-05	3.3084e-05	slr0652-int1	slr0652	slr0652-int1	1-(5-phosphoribosyl)-5-[(5-phosphoribosylamino)methylideneamino]imidazole-4-carboxamideisomerase(EC5.3.1.16)(Phosphoribosylformimino-5-aminoimidazolecarboxamideribotideisomerase)
1261	sll1387	0.31265	0.334043	12.3524	2.25831e-08	1.34386e-07	sll1387	sll1387	pppA, sll1387	Sll1387 protein
1262	slr1691-as1	0.834469	0.333949	11.5319	6.84804e-11	1.70601e-09	slr1691-as1	slr1691	slr1691-as1	Probableglutamine-dependentNAD(+)synthetase(EC6.3.5.1)(NAD(+)synthase[glutamine-hydrolyzing])
1263	slr1609-as1	0.238031	0.333872	11.1398	1.26604e-06	4.22765e-06	slr1609-as1	slr1609	slr1609-as1	Long-chain-fatty-acidCoAligase
1264	slr1932	0.157274	0.333694	12.4393	1.53692e-07	6.88724e-07	slr1932	slr1932	slr1932	Slr1932 protein
1265	slr1277-as4	0.618664	0.333546	11.1439	8.20085e-08	4.01128e-07	slr1277-as4	slr1277	slr1277-as4	Generalsecretionpathway protein D
1266	Spacer16-1-x	0.715834	0.333472	12.7668	0.00053107	0.000935391	Spacer16-1-x	Spacer16	Spacer16-1-x	NA
1267	sll0843-as2	0.762731	0.333306	11.6235	9.5556e-11	2.10677e-09	sll0843-as2	sll0843	sll0843-as2	Sll0843 protein
1268	slr0993-as1	0.641808	0.332829	11.6618	1.26792e-06	4.23038e-06	slr0993-as1	slr0993	slr0993-as1	\Lipo protein ;NlpD\\\\\""
1269	sll0270-as1	0.570645	0.332754	11.4951	3.06667e-08	1.75161e-07	sll0270-as1	sll0270	sll0270-as1	Primosomal protein N'(EC3.6.1.-)(ATP-dependenthelicasepriA)(ReplicationfactorY)
1270	NC-1585	0.427176	0.332752	12.2728	0.000492569	0.000871861	NC-1585	NC	NC-1585	NA
1271	sll0646-as1	0.43705	0.332686	11.1406	1.19085e-05	3.06006e-05	sll0646-as1	sll0646	sll0646-as1	NA
1272	asRNA_2119696:2119748	0.632347	0.332641	11.6591	3.38961e-09	3.0013e-08	asRNA_2119696:2119748	asRNA_2119696:2119748	asRNA_2119696:2119748	NA
1273	NC-1619	0.656475	0.332131	12.9631	5.84152e-05	0.000126327	NC-1619	NC	NC-1619	NA
1274	slr0083-int3	-1.66202	0.331721	12.7326	8.65737e-11	1.97796e-09	slr0083-int3	slr0083	slr0083-int3	\ATP-dependentRNAhelicase;DeaD\\\\\""
1275	NC-678	-0.544289	0.331264	12.2968	8.00736e-09	5.87495e-08	NC-678	NC	NC-678	NA
1276	sll0309-as1	0.41375	0.331127	11.3912	1.77402e-06	5.63786e-06	sll0309-as1	sll0309	sll0309-as1	Sll0309 protein
1277	sll0834	0.277538	0.330951	12.167	0.00155581	0.00250699	sll0834	sll0834	bicA, sll0834	Lowaffinitysulfatetransporter
1278	slr1807-5'UTR	0.391271	0.329958	12.1548	1.00185e-06	3.44456e-06	slr1807-5'UTR	slr1807	slr1807-5'UTR	Slr1807 protein
1279	slr1916-int1	0.329553	0.329311	12.1472	1.13343e-06	3.84156e-06	slr1916-int1	slr1916	slr1916-int1	Esterase
1280	Leader-0-x	0.558173	0.328753	15.279	4.05059e-06	1.17199e-05	Leader-0-x	Leader	Leader-0-x	NA
1281	sll0926-as1	0.474117	0.328547	11.4633	5.51217e-06	1.53981e-05	sll0926-as1	sll0926	sll0926-as1	ProbabletRNA-dihydrouridinesynthase2(EC1.-.-.-)
1282	slr1668-5'UTR	0.634859	0.328068	14.7801	3.02312e-05	6.97563e-05	slr1668-5'UTR	slr1668	slr1668-5'UTR	Slr1668 protein
1283	slr0594-int1	0.148617	0.328004	12.2394	0.00237263	0.00370996	slr0594-int1	slr0594	slr0594-int1	Slr0594 protein
1284	slr1556-as1	0.626937	0.327667	12.1608	1.16969e-07	5.4378e-07	slr1556-as1	slr1556	slr1556-as1	2-hydroxyaciddehydrogenase
1285	sll0068-int4	0.43456	0.327387	12.5233	1.17866e-06	3.97207e-06	sll0068-int4	sll0068	sll0068-int4	Sll0068 protein
1286	sll1865	0.0950765	0.326536	11.8196	1.17125e-05	3.01496e-05	sll1865	sll1865	prfB, sll1865	Peptidechainreleasefactor2(RF-2)
1287	sll0315	0.100487	0.325878	11.123	4.14505e-06	1.19618e-05	sll0315	sll0315	sll0315	Transposase
1288	slr1971	0.566606	0.325698	11.5862	1.10211e-09	1.28226e-08	slr1971	slr1971	slr1971	Slr1971 protein
1289	slr1179	0.201297	0.325639	12.0226	2.32815e-08	1.37891e-07	slr1179	slr1179	slr1179	Anhydro-N-acetylmuramicacidkinase(EC2.7.1.n1)(AnhMurNAckinase)
1290	sll1191-as2	0.462836	0.325532	12.9958	0.000112729	0.000228911	sll1191-as2	sll1191	sll1191-as2	Sll1191 protein
1291	ssr2699-int1	0.413808	0.325333	11.2029	2.06318e-06	6.45676e-06	ssr2699-int1	ssr2699	ssr2699-int1	Transposase
1292	sll0191-as2	0.139226	0.324792	10.6729	0.000384592	0.000696738	sll0191-as2	sll0191	sll0191-as2	Uncharacterized PKHD-typehydroxylasesll0191(EC1.14.11.-)(ORF60-3)
1293	sll0095-5'UTR	0.620985	0.324107	13.5175	1.77597e-09	1.84697e-08	sll0095-5'UTR	sll0095	sll0095-5'UTR	Uncharacterized protein sll0095
1294	sll1601-as1	0.567604	0.324016	11.5992	7.39195e-11	1.778e-09	sll1601-as1	sll1601	sll1601-as1	Sll1601 protein
1295	sll0926-as4	0.657724	0.323872	11.4772	4.50576e-09	3.73461e-08	sll0926-as4	sll0926	sll0926-as4	ProbabletRNA-dihydrouridinesynthase2(EC1.-.-.-)
1296	sll2008	0.0527952	0.323659	11.6036	5.32782e-05	0.000116591	sll2008	sll2008	sll2008	Processingprotease
1297	slr0962-as1	0.562646	0.323433	11.0308	2.78191e-08	1.60246e-07	slr0962-as1	slr0962	slr0962-as1	Slr0962 protein
1298	slr1167	0.380534	0.32332	11.8132	3.6587e-08	2.02804e-07	slr1167	slr1167	gldA, slr1167	Uncharacterized oxidoreductaseslr1167(EC1.1.-.-)
1299	sll1886-5'UTR	0.682929	0.323289	13.7016	2.61596e-08	1.5248e-07	sll1886-5'UTR	sll1886	sll1886-5'UTR	Sll1886 protein
1300	sll0821	0.120212	0.323268	11.1887	2.15346e-07	9.13484e-07	sll0821	sll0821	cph2, sll0821	Phytochrome-like protein cph2(Bacteriophytochromecph2)
1301	slr1224-as1	0.588705	0.323132	11.4815	5.3184e-08	2.78852e-07	slr1224-as1	slr1224	slr1224-as1	Cytoplasmicmembrane protein formaltoseuptake
1302	ssl1417	0.224679	0.322798	12.4025	3.14157e-05	7.23193e-05	ssl1417	ssl1417	ycf33, ssl1417	Ycf33geneproduct
1303	sll0533-as1	0.724035	0.322716	12.6765	4.36699e-07	1.673e-06	sll0533-as1	sll0533	sll0533-as1	Triggerfactor(TF)
1304	slr0774-5'UTR	0.480077	0.322406	12.5251	5.59154e-08	2.90411e-07	slr0774-5'UTR	slr0774	slr0774-5'UTR	protein -exportmembrane protein secD
1305	ssl0353-5'UTR	0.755026	0.322034	13.5422	3.17335e-09	2.86739e-08	ssl0353-5'UTR	ssl0353	ssl0353-5'UTR	Ssl0353 protein
1306	NC-431	0.120158	0.321532	12.1973	0.0460077	0.0579052	NC-431	NC	ncr0210	NA
1307	sll7029-as1	1.02655	0.321345	11.8722	3.79394e-11	1.18229e-09	sll7029-as1	sll7029	sll7029-as1	Sll7029 protein
1308	sll1354-as1	0.776818	0.321283	13.6054	5.89831e-07	2.17138e-06	sll1354-as1	sll1354	sll1354-as1	\Single-strand-DNA-specificexonuclease;RecJ\\\\\""
1309	fmu/fmv-0-x	0.427152	0.321034	13.1277	0.000179933	0.000349522	fmu/fmv-0-x	fmu/fmv	fmu/fmv-0-x	NA
1310	slr1521	0.155887	0.320961	12.0429	4.17562e-05	9.33691e-05	slr1521	slr1521	hflX, slr1521	\GTP-binding protein ;HflX\\\\\""
1311	sll1157	0.254027	0.320889	11.9589	3.16168e-08	1.79195e-07	sll1157	sll1157	sll1157	Transposase
1312	ssr2317-int1	0.313755	0.320729	12.4699	0.000108734	0.000221409	ssr2317-int1	ssr2317	ssr2317-int1	Ssr2317 protein
1313	sll0830-as1	0.379021	0.320679	13.1553	2.28201e-06	7.04906e-06	sll0830-as1	sll0830	sll0830-as1	ElongationfactorG-like protein
1314	slr1878-int1	0.24467	0.32057	12.4594	5.59287e-05	0.000121521	slr1878-int1	slr1878	slr1878-int1	Phycocyanobilinlyasesubunitalpha(EC4.-.-.-)(Phycocyaninoperon protein cpcE)
1315	slr0878	0.0272127	0.320531	11.3178	5.32295e-07	1.98491e-06	slr0878	slr0878	slr0878	Slr0878 protein
1316	sll1897	0.49406	0.320478	11.4012	1.10035e-08	7.50468e-08	sll1897	sll1897	sll1897	Sll1897 protein
1317	sll1834-as1	0.720903	0.320295	11.8886	2.91022e-10	4.71056e-09	sll1834-as1	sll1834	sll1834-as1	Sll1834 protein
1318	sll1654	0.313072	0.320236	13.01	0.00848657	0.0120326	sll1654	sll1654	sll1654	Uncharacterizedproteinsll1654
1319	slr1759-as3	0.748983	0.320215	12.1977	1.82078e-11	7.15073e-10	slr1759-as3	slr1759	slr1759-as3	Sensor protein (EC2.7.13.3)
1320	sll1250	0.109427	0.320151	10.9918	3.26761e-07	1.30217e-06	sll1250	sll1250	sll1250	Sll1250 protein
1321	sll1481	0.263266	0.319911	12.643	0.000614683	0.00106668	sll1481	sll1481	sll1481	Sll1481 protein
1322	sll1556-int1	0.189567	0.319454	11.522	3.22837e-05	7.40661e-05	sll1556-int1	sll1556	sll1556-int1	Isopentenyl-diphosphatedelta-isomerase(IPPisomerase)(EC5.3.3.2)(Isopentenylpyrophosphateisomerase)
1323	sll1628-as1	0.69317	0.318996	11.4136	4.06444e-11	1.22335e-09	sll1628-as1	sll1628	sll1628-as1	Sll1628 protein
1324	sll0656-int3	0.442793	0.318902	11.127	4.44366e-07	1.69676e-06	sll0656-int3	sll0656	sll0656-int3	Extracellularnuclease
1325	slr0654-5'UTR	0.478462	0.318856	13.3877	3.39342e-05	7.7445e-05	slr0654-5'UTR	slr0654	slr0654-5'UTR	Slr0654 protein
1326	slr0033-int1	0.0280308	0.318625	12.6122	0.00368244	0.00556658	slr0033-int1	slr0033	slr0033-int1	Glutamyl-tRNA(Gln)amidotransferasesubunitC(Glu-ADTsubunitC)(EC6.3.5.-)
1327	slr0822-5'UTR	0.537985	0.318606	12.0392	0.000945704	0.00158438	slr0822-5'UTR	slr0822	slr0822-5'UTR	\Cation-transportingATPase;E1-E2ATPase\\\\\""
1328	slr0404	0.167912	0.318492	13.3336	0.00160053	0.00257012	slr0404	slr0404	slr0404	Slr0404 protein
1329	slr0459-0-x	0.510179	0.318456	11.309	1.3783e-07	6.26234e-07	slr0459-0-x	slr0459	slr0459-0-x	Slr0459 protein
1330	sll1653	0.317219	0.318263	11.7798	1.54336e-05	3.83947e-05	sll1653	sll1653	menG, sll1653	MenaquinonebiosynthesismethyltransferaseubiE(EC2.1.1.-)
1331	slr1505-as1	0.41953	0.316984	11.3688	1.54124e-06	5.00817e-06	slr1505-as1	slr1505	slr1505-as1	Slr1505 protein
1332	ssr2554-5'UTR	0.633462	0.316969	13.9128	9.43644e-07	3.26353e-06	ssr2554-5'UTR	ssr2554	ssr2554-5'UTR	Ssr2554 protein
1333	slr1098	0.143293	0.316923	12.404	3.22849e-07	1.29067e-06	slr1098	slr1098	slr1098	Slr1098 protein
1334	slr0039-as1	0.779128	0.316851	11.5232	4.10701e-10	6.0467e-09	slr0039-as1	slr0039	slr0039-as1	Uncharacterized protein slr0039
1335	Spacer1-0-x	0.266786	0.316776	18.3781	0.00011566	0.000234053	Spacer1-0-x	Spacer1	Spacer1-0-x	NA
1336	slr1876-as5	1.01175	0.316683	14.9662	5.32112e-09	4.29341e-08	slr1876-as5	slr1876	slr1876-as5	Slr1876 protein
1337	NC-841	0.496041	0.316676	12.154	0.000226887	0.000431046	NC-841	NC	NC-841	NA
1338	sll1135	0.500786	0.316561	11.7746	1.3581e-10	2.69754e-09	sll1135	sll1135	sll1135	Sll1135 protein
1339	slr1369	0.572804	0.316527	12.4426	3.23792e-09	2.90786e-08	slr1369	slr1369	cdsA, slr1369	Phosphatidatecytidylyltransferase(EC2.7.7.41)(CDP-diglyceridepyrophosphorylase)(CDP-diglyceridesynthase)(CDP-diacylglycerolsynthase)(CDS)(CTP:phosphatidatecytidylyltransferase)(CDP-DGsynthase)(CDP-DAGsynthase)
1340	NC-1275	0.665458	0.316527	11.6427	1.04955e-08	7.25388e-08	NC-1275	NC	NC-1275	NA
1341	slr0744-int4	-1.01989	0.316435	12.6615	4.99517e-11	1.39406e-09	slr0744-int4	slr0744	slr0744-int4	TranslationinitiationfactorIF-2
1342	slr0171	0.511965	0.316367	12.9843	1.74906e-05	4.2847e-05	slr0171	slr0171	ycf37, slr0171	Ycf37geneproduct
1343	slr1236-int4	0.310256	0.316227	18.7215	0.000818715	0.00138558	slr1236-int4	slr1236	slr1236-int4	Slr1236 protein
1344	slr1972	0.328583	0.315928	12.1354	1.52875e-08	9.73431e-08	slr1972	slr1972	ycf81, slr1972	Uncharacterized protein slr1972
1345	IsaR1-NC	0.882335	0.31586	15.4957	6.2307e-06	1.71683e-05	IsaR1-NC	IsaR1	IsaR1	NA
1346	NC-1586	0.570915	0.315117	12.5387	2.79331e-06	8.40756e-06	NC-1586	NC	NC-1586	NA
1347	sll1792-as1	0.707041	0.314966	12.4695	5.92318e-08	3.0319e-07	sll1792-as1	sll1792	sll1792-as1	Transposase
1348	NC-919	0.635701	0.314944	12.3604	1.05222e-08	7.25532e-08	NC-919	NC	NC-919	NA
1349	ssr2549	0.466182	0.314942	12.1885	4.74919e-08	2.54299e-07	ssr2549	ssr2549	ssr2549	Ssr2549 protein
1350	sll0223-as1	0.646028	0.314842	11.8835	2.89412e-07	1.17673e-06	sll0223-as1	sll0223	sll0223-as1	NAD(P)H-quinoneoxidoreductasesubunit2(EC1.6.5.-)(NAD(P)Hdehydrogenasesubunit2)(NADH-plastoquinoneoxidoreductasesubunit2)(NDH-1,subunit2)
1351	us27-0-x	0.331471	0.3148	15.8623	0.00401187	0.00602839	us27-0-x	us27	us27-0-x	NA
1352	slr1376	0.440227	0.314343	13.5135	4.16185e-07	1.60557e-06	slr1376	slr1376	slr1376	Slr1376 protein
1353	sll1925	0.781998	0.314155	11.9389	4.90251e-11	1.37255e-09	sll1925	sll1925	sll1925	Sll1925 protein
1354	sll1214-as1	0.54368	0.313837	11.0188	1.07714e-08	7.37523e-08	sll1214-as1	sll1214	sll1214-as1	Magnesium-protoporphyrinIXmonomethylester[oxidative]cyclase1(Mg-protoporphyrinIXmonomethylesteroxidativecyclase1)(EC1.14.13.81)
1355	sll1069-int1	-0.282146	0.31272	13.1801	1.54717e-05	3.84569e-05	sll1069-int1	sll1069	sll1069-int1	3-oxoacyl-[acyl-carrier- protein ]synthase2(EC2.3.1.179)(3-oxoacyl-[acyl-carrier- protein ]synthaseII)(Beta-ketoacyl-ACPsynthaseII)(KASII)
1356	slr0605	-0.0438	0.312365	12.0072	1.1934e-05	3.06571e-05	slr0605	slr0605	slr0605	Slr0605 protein
1357	slr0417-int1	-0.0331266	0.312359	12.0302	4.3814e-06	1.25453e-05	slr0417-int1	slr0417	slr0417-int1	DNAgyrasesubunitA(EC5.99.1.3)
1358	slr1201-int1	-0.630243	0.312049	12.4142	0.0070939	0.0102024	slr1201-int1	slr1201	slr1201-int1	Slr1201protein
1359	slr1794	-0.234796	0.311952	12.3488	8.66353e-06	2.29716e-05	slr1794	slr1794	slr1794	Slr1794 protein
1360	slr0112	0.125657	0.31176	11.9032	0.00078097	0.0013291	slr0112	slr0112	slr0112	Slr0112 protein
1361	ssr1391	0.447957	0.311561	11.2597	6.16556e-11	1.61347e-09	ssr1391	ssr1391	ssr1391	Ssr1391 protein
1362	slr0919	0.00935863	0.311522	11.2596	2.43826e-06	7.46893e-06	slr0919	slr0919	slr0919	Slr0919 protein
1363	NC-58	0.49468	0.3115	13.0293	4.61362e-05	0.000102178	NC-58	NC	ncr1090	NA
1364	slr0314-int2	0.426988	0.311373	11.0716	5.65995e-07	2.09288e-06	slr0314-int2	slr0314	slr0314-int2	Putative non-hemechloroperoxidase(EC1.11.1.10)(Chlorideperoxidase)
1365	slr1394	0.333016	0.311063	12.2013	1.27946e-06	4.25956e-06	slr1394	slr1394	slr1394	Slr1394 protein
1366	slr1912-5'UTR	0.688062	0.309828	13.7784	0.000477132	0.000846135	slr1912-5'UTR	slr1912	slr1912-5'UTR	Anti-sigmafactorantagonist
1367	slr1218-as1	0.460969	0.30934	13.02	6.18389e-06	1.70584e-05	slr1218-as1	slr1218	slr1218-as1	Slr1218 protein
1368	sll1499-as1	0.290016	0.309122	11.5226	3.75049e-05	8.4744e-05	sll1499-as1	sll1499	sll1499-as1	Ferredoxin-dependentglutamatesynthase2(EC1.4.7.1)(FD-GOGAT)
1369	sll0002	-0.117075	0.309107	11.9642	1.07769e-05	2.7937e-05	sll0002	sll0002	ponA, sll0002	Penicillin-binding protein 1A
1370	crhR-0-x	-1.18367	0.308048	12.7033	7.41191e-11	1.778e-09	crhR-0-x	crhR	crhR-0-x	NA
1371	sll1501-int1	0.571989	0.307983	17.3603	1.50543e-08	9.61358e-08	sll1501-int1	sll1501	sll1501-int1	CobyrinicacidA,C-diamidesynthase
1372	slr0695	0.0749887	0.307906	12.2641	1.10225e-05	2.84899e-05	slr0695	slr0695	slr0695	Slr0695 protein
1373	slr0978-5'UTR	0.708251	0.307588	12.0291	1.06226e-08	7.29597e-08	slr0978-5'UTR	slr0978	slr0978-5'UTR	Slr0978 protein
1374	ssl7039	0.601152	0.307579	12.0733	1.7719e-09	1.84491e-08	ssl7039	ssl7039	ssl7039	Ssl7039 protein
1375	slr1876-as2	1.0104	0.307546	15.001	4.26451e-09	3.58519e-08	slr1876-as2	slr1876	slr1876-as2	Slr1876 protein
1376	sll0410	0.330269	0.307495	11.6203	3.00298e-09	2.74439e-08	sll0410	sll0410	sll0410	Uncharacterized protein sll0410(EC3.1.2.-)
1377	slr1411	0.150578	0.307382	11.8793	8.25428e-07	2.90365e-06	slr1411	slr1411	slr1411	UPF0272 protein slr1411
1378	slr0756	0.357402	0.306883	12.0389	5.27288e-05	0.00011556	slr0756	slr0756	kaiA, slr0756	Circadianclock protein kaiA
1379	sll0647	0.395439	0.306455	11.6283	1.52699e-08	9.73013e-08	sll0647	sll0647	sll0647	Sll0647 protein
1380	sll1477	0.342041	0.306191	11.534	1.03336e-06	3.54322e-06	sll1477	sll1477	sll1477	Sll1477 protein
1381	slr0370-as3	0.632339	0.30604	12.2343	1.65378e-08	1.0388e-07	slr0370-as3	slr0370	slr0370-as3	Probablesuccinate-semialdehydedehydrogenase[NADP+](SSDH)(EC1.2.1.16)
1382	slr0935-int1	0.220453	0.30587	11.656	3.25059e-05	7.45176e-05	slr0935-int1	slr0935	slr0935-int1	Slr0935 protein
1383	slr0655-int2	0.612891	0.30581	12.3437	2.03094e-08	1.23353e-07	slr0655-int2	slr0655	slr0655-int2	Slr0655 protein
1384	NC-168	0.372751	0.305794	12.851	0.0511102	0.0638714	NC-168	NC	ncl1350	NA
1385	sll1037-as1	0.405543	0.30559	11.7589	1.10268e-07	5.16436e-07	sll1037-as1	sll1037	sll1037-as1	Sll1037 protein
1386	sll0017-5'UTR	0.719666	0.305334	13.226	1.37591e-08	8.94191e-08	sll0017-5'UTR	sll0017	sll0017-5'UTR	Glutamate-1-semialdehyde2,1-aminomutase(GSA)(EC5.4.3.8)(Glutamate-1-semialdehydeaminotransferase)(GSA-AT)
1387	slr0740-as1	0.629037	0.305118	12.4503	5.48812e-09	4.39501e-08	slr0740-as1	slr0740	slr0740-as1	Slr0740 protein
1388	slr1841-int8	-0.391952	0.305114	16.1824	0.000607739	0.0010556	slr1841-int8	slr1841	slr1841-int8	Slr1841 protein
1389	sll0274-int1	0.62066	0.305041	12.7053	5.83122e-09	4.60802e-08	sll0274-int1	sll0274	sll0274-int1	Sll0274 protein
1390	slr0665-int4	0.877097	0.304999	12.7523	8.57584e-09	6.1794e-08	slr0665-int4	slr0665	slr0665-int4	Aconitatehydratase2(Aconitase2)(EC4.2.1.3)(Citratehydro-lyase2)
1391	sll1196-as1	0.348828	0.304835	11.0509	9.55667e-06	2.51433e-05	sll1196-as1	sll1196	sll1196-as1	6-phosphofructokinase1(EC2.7.1.11)(Phosphofructokinase1)(Phosphohexokinase1)
1392	sll0337	0.226331	0.304399	11.5629	7.69377e-08	3.79764e-07	sll0337	sll0337	phoR, hik7, sll0337	Sensor protein (EC2.7.13.3)
1393	slr0511-int1	0.730515	0.304297	11.8162	2.17639e-09	2.14634e-08	slr0511-int1	slr0511	slr0511-int1	Transposase
1394	ssl0426-as1	0.545012	0.304156	12.8026	2.02875e-05	4.88307e-05	ssl0426-as1	ssl0426	ssl0426-as1	Transposase
1395	slr1028-as12	0.495284	0.303922	11.0591	1.7014e-08	1.06492e-07	slr1028-as12	slr1028	slr1028-as12	Slr1028 protein
1396	slr0535-as1	0.332069	0.303721	11.7654	0.000210593	0.000403392	slr0535-as1	slr0535	slr0535-as1	Serine protein ase
1397	slr1093	0.274889	0.303655	11.505	2.21486e-07	9.3593e-07	slr1093	slr1093	folK, slr1093	2-amino-4-hydroxy-6-hydroxymethyldihydropteridinepyrophosphokinase(EC2.7.6.3)(7,8-dihydro-6-hydroxymethylpterin-pyrophosphokinase)(HPPK)(6-hydroxymethyl-7,8-dihydropterinpyrophosphokinase)(PPPK)
1398	NC-341	0.313056	0.303643	12.8311	2.73656e-06	8.26214e-06	NC-341	NC	NC-341	NA
1399	sll0297	0.34492	0.303414	12.703	0.000173263	0.000338054	sll0297	sll0297	sll0297	Sll0297 protein
1400	slr1280-as1	0.729261	0.303394	12.938	1.05617e-07	4.97826e-07	slr1280-as1	slr1280	slr1280-as1	NA
1401	sll1525	-0.460856	0.303342	14.0874	1.00608e-05	2.63049e-05	sll1525	sll1525	prk, sll1525	Phosphoribulokinase(PRKase)(PRK)(EC2.7.1.19)(Phosphopentokinase)
1402	slr1254	0.223405	0.302188	12.4962	0.0649705	0.0796794	slr1254	slr1254	pds, crtD, crtP, slr1254	Phytoenedehydrogenase(EC1.14.99.-)(Phytoenedesaturase)
1403	sll1744	-1.6169	0.302186	12.9486	6.02768e-11	1.59036e-09	sll1744	sll1744	rpl1, sll1744	50S ribosomal protein L1
1404	slr0789-int1	0.838915	0.301721	12.969	2.51768e-06	7.6802e-06	slr0789-int1	slr0789	slr0789-int1	Slr0789 protein
1405	sll0518-as1	0.553469	0.301116	11.8676	5.57426e-08	2.90026e-07	sll0518-as1	sll0518	sll0518-as1	Sll0518 protein
1406	sll1427	0.270475	0.301108	12.9761	4.96785e-07	1.86909e-06	sll1427	sll1427	hhoB, sll1427	\Protease;HhoB\\\\\""
1407	slr0722-as1	0.61224	0.300709	11.8703	1.17286e-08	7.88372e-08	slr0722-as1	slr0722	slr0722-as1	RibosomalRNAsmallsubunitmethyltransferaseE(EC2.1.1.-)(16SrRNAm3U1498methyltransferase)
1408	ssr0755	0.139382	0.300517	11.5487	9.45759e-05	0.000195698	ssr0755	ssr0755	ssr0755	NA
1409	slr0088-int1	0.255655	0.300332	11.2399	1.11846e-05	2.89005e-05	slr0088-int1	slr0088	slr0088-int1	B-caroteneketolase
1410	slr1783-as1	0.787293	0.300229	12.3917	1.69971e-07	7.48737e-07	slr1783-as1	slr1783	slr1783-as1	NarLsubfamily
1411	slr0312-as1	0.5131	0.300131	11.1799	1.21757e-06	4.08589e-06	slr0312-as1	slr0312	slr0312-as1	NarLsubfamily
1412	sll0990-as2	0.431521	0.299936	12.7477	1.48562e-05	3.70523e-05	sll0990-as2	sll0990	sll0990-as2	S-(hydroxymethyl)glutathionedehydrogenase(EC1.1.1.284)(Glutathione-dependentformaldehydedehydrogenase)(GSH-FDH)(FALDH)(FDH)(EC1.1.1.-)(Alcoholdehydrogenaseclass-3)(EC1.1.1.1)(Alcoholdehydrogenaseclass-III)
1413	NC-347	0.731302	0.299859	11.8118	2.57878e-10	4.29099e-09	NC-347	NC	NC-347	NA
1414	slr1397-int1	0.691144	0.299829	13.5588	7.46912e-07	2.67005e-06	slr1397-int1	slr1397	slr1397-int1	Slr1397 protein
1415	sll1330-int1	0.399106	0.299619	12.4616	0.141813	0.164581	sll1330-int1	sll1330	sll1330-int1	OmpRsubfamily
1416	slr0618	0.245151	0.299601	11.0743	6.42392e-07	2.34198e-06	slr0618	slr0618	cobQ, slr0618	Cobyricacidsynthase
1417	slr1353-int1	0.186316	0.299345	11.9761	0.000340425	0.000623894	slr1353-int1	slr1353	slr1353-int1	Uncharacterized protein slr1353
1418	sll0996	0.129943	0.298906	11.9527	2.76282e-06	8.33003e-06	sll0996	sll0996	sll0996	(Dimethylallyl)adenosinetRNAmethylthiotransferasemiaB(EC2.-.-.-)(tRNA-i(6)A37methylthiotransferase)
1419	Spacer6-2-x	0.778794	0.298836	14.5486	3.23e-06	9.5717e-06	Spacer6-2-x	Spacer6	Spacer6-2-x	NA
1420	slr0535-as2	0.70935	0.298695	13.328	5.08076e-08	2.68951e-07	slr0535-as2	slr0535	slr0535-as2	Serine protein ase
1421	slr1467-int1	0.295884	0.29865	12.04	2.11002e-05	5.04835e-05	slr1467-int1	slr1467	slr1467-int1	Precorrinisomerase
1422	sll1516-int1	0.0268812	0.298594	11.3953	0.0309351	0.0400553	sll1516-int1	sll1516	sll1516-int1	Sll1516protein
1423	slr1651-as1	0.597457	0.298547	11.1287	3.23543e-06	9.58456e-06	slr1651-as1	slr1651	slr1651-as1	HaemolysinsecretionATP-binding protein
1424	sll1315-as2	0.24906	0.298455	10.7427	0.000106839	0.000218308	sll1315-as2	sll1315	sll1315-as2	Sll1315 protein
1425	slr0208-as2	0.47509	0.298313	11.4583	2.39218e-10	4.02405e-09	slr0208-as2	slr0208	slr0208-as2	Slr0208 protein
1426	sll0306-as1	0.319401	0.298109	12.9703	8.33749e-05	0.000174114	sll0306-as1	sll0306	sll0306-as1	NA
1427	sll1665-as3	0.54482	0.297635	11.0026	9.02953e-09	6.40124e-08	sll1665-as3	sll1665	sll1665-as3	Sll1665 protein
1428	slr0574-5'UTR	0.452741	0.297531	11.6592	0.000120651	0.000242816	slr0574-5'UTR	slr0574	slr0574-5'UTR	Putative cytochromeP450120(EC1.14.-.-)
1429	slr1043-int1	0.357059	0.29739	12.5967	2.8439e-07	1.16113e-06	slr1043-int1	slr1043	slr1043-int1	Slr1043 protein
1430	slr1377-5'UTR	0.118903	0.297034	12.638	0.00128507	0.00210066	slr1377-5'UTR	slr1377	slr1377-5'UTR	ProbablesignalpeptidaseI-2(SPaseI-2)(EC3.4.21.89)(LeaderpeptidaseI-2)
1431	slr0960	0.259238	0.297023	11.6868	2.55526e-07	1.05931e-06	slr0960	slr0960	slr0960	Slr0960 protein
1432	sll0378	0.0349314	0.29666	11.3481	0.00143983	0.00233159	sll0378	sll0378	cobA, sll0378	Uroporphyrinogen-IIIC-methyltransferase(UrogenIIImethylase)(EC2.1.1.107)(SUMT)(UroporphyrinogenIIImethylase)(UROM)
1433	slr1416-as2	0.631963	0.296471	11.7844	6.04117e-11	1.59036e-09	slr1416-as2	slr1416	slr1416-as2	MorR protein
1434	slr0556-as1	0.526997	0.296388	11.6399	8.79972e-08	4.26634e-07	slr0556-as1	slr0556	slr0556-as1	UPF0001 protein slr0556
1435	sll1386	0.347685	0.296194	11.1737	9.46144e-09	6.66397e-08	sll1386	sll1386	sll1386	Sll1386 protein
1436	NC-95	0.970691	0.295641	11.8904	3.70728e-07	1.44922e-06	NC-95	NC	ncr0220	NA
1437	cysT-0-x	0.464759	0.29553	15.2807	0.0173398	0.0233283	cysT-0-x	cysT	cysT-0-x	NA
1438	sll1336-int2	-0.143014	0.295326	12.6327	0.000579454	0.00101092	sll1336-int2	sll1336	sll1336-int2	Sll1336 protein
1439	sll0990	0.29711	0.29494	11.9258	2.19769e-06	6.81247e-06	sll0990	sll0990	sll0990	S-(hydroxymethyl)glutathionedehydrogenase(EC1.1.1.284)(Glutathione-dependentformaldehydedehydrogenase)(GSH-FDH)(FALDH)(FDH)(EC1.1.1.-)(Alcoholdehydrogenaseclass-3)(EC1.1.1.1)(Alcoholdehydrogenaseclass-III)
1440	sll1791	0.57269	0.294937	11.6878	1.80614e-09	1.86269e-08	sll1791	sll1791	sll1791	Transposase
1441	slr2104	0.214731	0.294614	11.2332	1.32399e-05	3.35139e-05	slr2104	slr2104	hik22, slr2104	Sensor protein (EC2.7.13.3)
1442	slr0935-as1	0.364881	0.294521	13.7126	6.11857e-06	1.68994e-05	slr0935-as1	slr0935	slr0935-as1	Slr0935 protein
1443	sll1427-int1	0.0558198	0.294074	12.342	5.32413e-06	1.49248e-05	sll1427-int1	sll1427	sll1427-int1	\Protease;HhoB\\\\\""
1444	sll0350	0.0506529	0.29395	11.578	2.18473e-06	6.77943e-06	sll0350	sll0350	sll0350	Sll0350 protein
1445	slr0817-int1	0.141145	0.293874	11.1003	0.000100529	0.000206948	slr0817-int1	slr0817	slr0817-int1	Isochorismatesynthase
1446	sll1956	0.399756	0.293738	11.378	7.36941e-06	1.99297e-05	sll1956	sll1956	sll1956	Sll1956 protein
1447	sll0359	0.766165	0.293736	14.6194	1.28761e-07	5.91427e-07	sll0359	sll0359	sll0359	Sll0359 protein
1448	sll0450-int1	0.0413633	0.293566	12.7547	0.136035	0.15825	sll0450-int1	sll0450	sll0450-int1	Cytochromebsubunitofnitricoxidereductase
1449	slr0181	0.428506	0.293102	11.3291	1.36139e-08	8.87369e-08	slr0181	slr0181	recO, slr0181	DNArepair protein recO(Recombination protein O)
1450	slr0918-5'UTR	0.116806	0.292758	12.3324	0.0027577	0.00426594	slr0918-5'UTR	slr0918	slr0918-5'UTR	Putative methionineaminopeptidaseA(MAP)(EC3.4.11.18)(PeptidaseM)
1451	sll0474-as1	0.237751	0.292647	11.3747	3.28309e-05	7.52042e-05	sll0474-as1	sll0474	sll0474-as1	Sensor protein (EC2.7.13.3)
1452	slr1727-as1	-0.0227753	0.29226	11.2518	0.123927	0.145354	slr1727-as1	slr1727	slr1727-as1	EukaryoticNa+/H+exchanger(Na+/H+antiporter)
1453	slr1159-int3	0.299022	0.292175	12.3525	3.95976e-06	1.14872e-05	slr1159-int3	slr1159	slr1159-int3	Phosphoribosylamine--glycineligase(EC6.3.4.13)(GARS)(Glycinamideribonucleotidesynthetase)(Phosphoribosylglycinamidesynthetase)
1454	slr1288-int1	0.29051	0.292056	11.952	1.26488e-07	5.83113e-07	slr1288-int1	slr1288	slr1288-int1	Slr1288 protein
1455	sll0639	0.39296	0.291734	11.9337	2.59206e-06	7.86785e-06	sll0639	sll0639	sll0639	Sll0639 protein
1456	sll1404	0.332971	0.291286	12.3906	0.00050012	0.000884057	sll1404	sll1404	exbB, sll1404	Putative biopolymertransport protein exbB-like3
1457	sll1205	0.085401	0.291236	11.0815	0.0730815	0.0888728	sll1205	sll1205	pchR, sll1205	NA
1458	sll1768	0.486544	0.291093	11.4819	7.8058e-09	5.76544e-08	sll1768	sll1768	sll1768	OppBinabinding protein -dependenttransportsystem
1459	slr0553	-0.690756	0.291084	11.415	5.75795e-08	2.97303e-07	slr0553	slr0553	slr0553	Dephospho-CoAkinase(EC2.7.1.24)(DephosphocoenzymeAkinase)
1460	slr0078	0.470738	0.290898	11.9	3.19299e-09	2.87924e-08	slr0078	slr0078	slr0078	Putative 6-pyruvoyltetrahydrobiopterinsynthase(PTPsynthase)(PTPS)(EC4.2.3.12)
1461	sll0547-5'UTR	0.63691	0.290499	12.1546	1.83175e-09	1.8697e-08	sll0547-5'UTR	sll0547	sll0547-5'UTR	Sll0547 protein
1462	slr1710-5'UTR	0.703357	0.290439	12.1912	2.0374e-08	1.2366e-07	slr1710-5'UTR	slr1710	slr1710-5'UTR	Penicillin-binding protein 1B
1463	NC-326	0.559389	0.290436	11.9795	3.39541e-09	3.00342e-08	NC-326	NC	ncr1630	NA
1464	sll1725	0.207097	0.290298	10.9483	6.08736e-07	2.23035e-06	sll1725	sll1725	sll1725	ABCtransporter
1465	slr0144-as1	1.06169	0.289917	12.5215	2.53197e-09	2.4036e-08	slr0144-as1	slr0144	slr0144-as1	Slr0144 protein
1466	slr1931-int1	0.0432639	0.289675	12.3256	0.000571299	0.000997877	slr1931-int1	slr1931	slr1931-int1	Slr1931 protein
1467	slr2036	0.158565	0.289448	11.2058	6.34697e-05	0.000136289	slr2036	slr2036	slr2036	Transposase
1468	slr1347-as1	0.309987	0.289282	13.7422	0.13288	0.154825	slr1347-as1	slr1347	slr1347-as1	Carbonicanhydrase(EC4.2.1.1)(Carbonatedehydratase)
1469	sll0572	0.295355	0.288875	11.6112	0.0289244	0.0376175	sll0572	sll0572	sll0572	Sll0572protein
1470	slr1269	-0.0432289	0.288828	11.2319	7.68417e-05	0.000162115	slr1269	slr1269	ggt, slr1269	\Gamma-glutamyltranspeptidase(EC2.3.2.2)[Cleavedinto:Gamma-glutamyltranspeptidaselargechain;Gamma-glutamyltranspeptidasesmallchain]\\\\\""
1471	slr1267-as1	0.549538	0.288619	11.2276	1.63851e-09	1.72847e-08	slr1267-as1	slr1267	slr1267-as1	ProbableCell division protein ftsW
1472	sll1496-as1	0.0312409	0.288528	11.0642	0.000169096	0.000331023	sll1496-as1	sll1496	sll1496-as1	Mannose-1-phosphateguanyltransferase
1473	sll0321-int2	0.466466	0.288488	12.4469	3.37777e-09	2.99382e-08	sll0321-int2	sll0321	sll0321-int2	Sll0321 protein
1474	sll1664-int2	0.232165	0.2883	12.2119	2.13878e-06	6.65925e-06	sll1664-int2	sll1664	sll1664-int2	Sll1664 protein
1475	slr1744-as2	0.851637	0.288115	12.8609	4.58124e-09	3.79005e-08	slr1744-as2	slr1744	slr1744-as2	NA
1476	slr1384	0.235835	0.288028	11.7058	2.97699e-06	8.88504e-06	slr1384	slr1384	slr1384	Slr1384 protein
1477	slr1236-int1	0.426976	0.288025	18.2527	2.90939e-06	8.71827e-06	slr1236-int1	slr1236	slr1236-int1	Slr1236 protein
1478	sll1156	0.191253	0.287729	12.4067	0.000119213	0.000240087	sll1156	sll1156	sll1156	Transposase
1479	ssr0761-as1	-0.175119	0.287705	11.0344	3.49595e-05	7.95633e-05	ssr0761-as1	ssr0761	ssr0761-as1	Uncharacterized protein ssr0761
1480	NC-175	0.226309	0.287609	16.7492	1.40092e-05	3.52388e-05	NC-175	NC	ncl1260	NA
1481	slr1369-5'UTR	0.661452	0.287393	13.8096	6.58007e-07	2.39199e-06	slr1369-5'UTR	slr1369	slr1369-5'UTR	Phosphatidatecytidylyltransferase(EC2.7.7.41)(CDP-diglyceridepyrophosphorylase)(CDP-diglyceridesynthase)(CDP-diacylglycerolsynthase)(CDS)(CTP:phosphatidatecytidylyltransferase)(CDP-DGsynthase)(CDP-DAGsynthase)
1482	slr0240-int1	0.319049	0.28724	12.3302	0.00132072	0.00215533	slr0240-int1	slr0240	slr0240-int1	Slr0240 protein
1483	sll1787	-0.696504	0.287223	13.7271	7.98257e-05	0.000167575	sll1787	sll1787	rpoB, sll1787	DNA-directed RNA polymerase subunit beta(RNAPsubunitbeta)(EC2.7.7.6)(Transcriptasesubunitbeta)( RNA polymerase subunit beta)
1484	NC-719	0.537123	0.287004	10.8704	1.50225e-08	9.60027e-08	NC-719	NC	NC-719	NA
1485	sll0631-int2	0.66203	0.286711	13.1714	5.97186e-07	2.19076e-06	sll0631-int2	sll0631	sll0631-int2	L-aspartateoxidase(LASPO)(EC1.4.3.16)(QuinolinatesynthetaseB)
1486	sll1085-as2	0.506885	0.285995	11.493	1.3119e-05	3.32834e-05	sll1085-as2	sll1085	sll1085-as2	Glycerol-3-phosphatedehydrogenase(EC1.1.5.3)
1487	sll1261-5'UTR	-0.240116	0.285961	12.3803	0.00498248	0.00736515	sll1261-5'UTR	sll1261	sll1261-5'UTR	ElongationfactorTs(EF-Ts)
1488	sll0199-int1	0.501401	0.285894	16.3692	4.3647e-07	1.67285e-06	sll0199-int1	sll0199	sll0199-int1	Plastocyanin
1489	slr2098-int3	0.399054	0.28568	11.1802	8.11267e-07	2.86297e-06	slr2098-int3	slr2098	slr2098-int3	Sensor protein (EC2.7.13.3)
1490	sll0306	0.206569	0.285434	12.8274	0.00135047	0.0021986	sll0306	sll0306	sigB, sll0306	NA
1491	slr1970	0.194705	0.285348	12.0297	5.51646e-05	0.000120152	slr1970	slr1970	slr1970	Slr1970 protein
1492	NC-316	0.455586	0.285298	14.0281	0.00460679	0.00684306	NC-316	NC	ncl1470	NA
1493	slr0181-5'UTR	0.652987	0.285236	12.7577	2.33406e-07	9.78796e-07	slr0181-5'UTR	slr0181	slr0181-5'UTR	DNArepair protein recO(Recombination protein O)
1494	slr0658-int1	0.266284	0.28482	11.7359	0.000282256	0.000525588	slr0658-int1	slr0658	slr0658-int1	Slr0658 protein
1495	slr0587-5'UTR	0.364239	0.284639	13.5286	0.00182541	0.00290111	slr0587-5'UTR	slr0587	slr0587-5'UTR	Slr0587 protein
1496	sll0375	0.890277	0.284516	12.5599	2.3045e-06	7.11106e-06	sll0375	sll0375	sll0375	NA
1497	slr0687	0.316207	0.284501	11.1321	1.31903e-07	6.02721e-07	slr0687	slr0687	pleD, slr0687	NA
1498	sll0766	0.116488	0.284482	11.7433	4.03909e-05	9.0661e-05	sll0766	sll0766	radC, sll0766	UPF0758 protein sll0766
1499	ssr7017-int1	0.275076	0.284183	10.9475	1.02132e-05	2.66401e-05	ssr7017-int1	ssr7017	ssr7017-int1	Ssr7017 protein
1500	slr0484-int1	0.166822	0.284162	13.8839	0.00759498	0.010861	slr0484-int1	slr0484	slr0484-int1	Sensorprotein(EC2.7.13.3)
1501	slr0774	0.223252	0.283833	12.4414	2.0348e-05	4.89628e-05	slr0774	slr0774	secD, slr0774	protein -exportmembrane protein secD
1502	sll0321	0.343516	0.283283	11.5979	7.67545e-09	5.69129e-08	sll0321	sll0321	sll0321	Sll0321 protein
1503	slr1538	0.263373	0.283281	12.1963	1.36777e-07	6.22415e-07	slr1538	slr1538	cbiD, slr1538	Putative cobalt-precorrin-6Asynthase[deacetylating](EC2.1.1.-)
1504	sll1633-int1	-0.125205	0.283073	13.9783	0.00706296	0.0101629	sll1633-int1	sll1633	sll1633-int1	CelldivisionproteinftsZ
1505	slr0252	0.153255	0.282993	11.0914	6.31933e-06	1.73755e-05	slr0252	slr0252	slr0252	Cobalt-precorrin-6Areductase(EC1.3.1.-)
1506	sll1360-as1	0.275091	0.282802	10.9678	1.45464e-05	3.63756e-05	sll1360-as1	sll1360	sll1360-as1	NA
1507	slr0245-as3	0.195029	0.282708	11.1036	2.86963e-07	1.17001e-06	slr0245-as3	slr0245	slr0245-as3	Uncharacterized protein slr0245
1508	NC-568	0.328985	0.282569	12.295	2.05117e-07	8.743e-07	NC-568	NC	NC-568	NA
1509	slr1028-as4	0.365092	0.282459	11.2155	8.19768e-07	2.88719e-06	slr1028-as4	slr1028	slr1028-as4	Slr1028 protein
1510	slr1383	0.491312	0.28216	12.1486	3.14259e-07	1.26493e-06	slr1383	slr1383	slr1383	Slr1383 protein
1511	slr0143-as2	0.599569	0.282127	11.4084	7.87121e-09	5.79918e-08	slr0143-as2	slr0143	slr0143-as2	Uncharacterized WDrepeat-containing protein slr0143
1512	sll1652	0.124539	0.281833	11.5806	0.00496935	0.00735067	sll1652	sll1652	sll1652	Sll1652 protein
1513	slr1789-as1	0.446009	0.281809	10.788	8.28955e-10	1.01677e-08	slr1789-as1	slr1789	slr1789-as1	Slr1789 protein
1514	IsrR	1.0423	0.281699	14.5066	1.40273e-09	1.54759e-08	IsrR	IsrR	IsrR	NA
1515	sll1905	0.241459	0.28166	11.3113	8.79827e-08	4.26634e-07	sll1905	sll1905	hik19, sll1905	Sensor protein (EC2.7.13.3)
1516	NC-222	0.615418	0.281309	14.6525	1.30611e-05	3.31852e-05	NC-222	NC	ncr1640	NA
1517	sll0477	0.390917	0.281232	11.788	9.62652e-06	2.52969e-05	sll0477	sll0477	sll0477	Putative biopolymertransport protein exbB-like1
1518	slr1159-as1	0.081888	0.280077	11.1416	5.31e-06	1.489e-05	slr1159-as1	slr1159	slr1159-as1	Phosphoribosylamine--glycineligase(EC6.3.4.13)(GARS)(Glycinamideribonucleotidesynthetase)(Phosphoribosylglycinamidesynthetase)
1519	slr1885-5'UTR	0.184162	0.280027	12.9485	0.00197447	0.00311835	slr1885-5'UTR	slr1885	slr1885-5'UTR	Slr1885 protein
1520	slr0533-as1	0.735928	0.279949	12.3102	2.45362e-09	2.33706e-08	slr0533-as1	slr0533	slr0533-as1	Sensor protein (EC2.7.13.3)
1521	slr0196	0.421081	0.279929	11.2998	5.70574e-09	4.52508e-08	slr0196	slr0196	slr0196	Slr0196 protein
1522	sll1369-as1	0.557038	0.27967	11.5895	1.21284e-09	1.3855e-08	sll1369-as1	sll1369	sll1369-as1	Sll1369 protein
1523	sll0545-int2	0.408702	0.279419	11.5195	2.83522e-07	1.15812e-06	sll0545-int2	sll0545	sll0545-int2	Sll0545 protein
1524	slr0487-5'UTR	0.135492	0.27879	11.5255	0.000145264	0.00028756	slr0487-5'UTR	slr0487	slr0487-5'UTR	Slr0487 protein
1525	slr0488-as1	0.406682	0.278686	11.3256	6.40903e-07	2.33849e-06	slr0488-as1	slr0488	slr0488-as1	VirulencefactormviNhomolog
1526	sll0092	0.639237	0.277826	11.3885	1.3776e-08	8.94629e-08	sll0092	sll0092	sll0092	Transposase
1527	slr1705-int3	0.432242	0.2778	11.9017	3.61875e-05	8.20827e-05	slr1705-int3	slr1705	slr1705-int3	Probableaspartoacylase(EC3.5.1.15)
1528	slr1159-int1	0.385761	0.27738	12.1276	9.34321e-06	2.4611e-05	slr1159-int1	slr1159	slr1159-int1	Phosphoribosylamine--glycineligase(EC6.3.4.13)(GARS)(Glycinamideribonucleotidesynthetase)(Phosphoribosylglycinamidesynthetase)
1529	slr0633-5'UTR	0.36296	0.277022	11.9527	3.9493e-08	2.16199e-07	slr0633-5'UTR	slr0633	slr0633-5'UTR	\Bifunctional protein goxB/thiG[Includes:Glycineoxidase(EC1.5.3.-);Thiazolebiosynthesis protein thiG]\\\\\""
1530	slr1467	0.370173	0.276636	11.3937	2.00224e-09	2.00656e-08	slr1467	slr1467	slr1467	Precorrinisomerase
1531	slr1028-as8	0.468669	0.276345	11.5937	5.29805e-07	1.9773e-06	slr1028-as8	slr1028	slr1028-as8	Slr1028 protein
1532	NC-108	0.25689	0.276167	11.7847	4.39305e-05	9.7834e-05	NC-108	NC	ncr1670	NA
1533	sll1481-int5	-0.0762362	0.27606	11.9026	0.0383188	0.048792	sll1481-int5	sll1481	sll1481-int5	Sll1481protein
1534	sll0509-5'UTR	0.477436	0.275871	11.9848	4.52573e-08	2.4322e-07	sll0509-5'UTR	sll0509	sll0509-5'UTR	Ap-4-AphosphorylaseII
1535	NC-187	0.22637	0.275766	12.172	0.0101463	0.0141829	NC-187	NC	ncr0760	NA
1536	slr0877	0.0777969	0.275608	12.146	0.00276556	0.00427585	slr0877	slr0877	slr0877	Glutamyl-tRNA(Gln)amidotransferasesubunitA(Glu-ADTsubunitA)(EC6.3.5.-)
1537	ssl7039-int1	0.572045	0.275596	11.8484	3.73707e-08	2.06499e-07	ssl7039-int1	ssl7039	ssl7039-int1	Ssl7039 protein
1538	ssr2061-int1	0.693476	0.275307	13.6398	7.13725e-05	0.000151817	ssr2061-int1	ssr2061	ssr2061-int1	Probableglutaredoxinssr2061
1539	sll1516	0.131099	0.275249	11.0781	5.67752e-06	1.58233e-05	sll1516	sll1516	sll1516	Sll1516 protein
1540	slr0407-int1	0.417525	0.275039	12.376	2.55608e-07	1.05931e-06	slr0407-int1	slr0407	slr0407-int1	Slr0407 protein
1541	sll0095	0.184456	0.275008	11.2386	1.23945e-05	3.17015e-05	sll0095	sll0095	sll0095	Uncharacterized protein sll0095
1542	slr1899	0.0299033	0.274927	11.8149	0.00650624	0.00941866	slr1899	slr1899	ureF, slr1899	Ureaseaccessory protein ureF
1543	slr0408-as2	0.839594	0.274904	13.2761	1.71033e-11	7.01552e-10	slr0408-as2	slr0408	slr0408-as2	Slr0408 protein
1544	slr0971-as1	0.049453	0.274577	10.9312	4.43156e-05	9.85921e-05	slr0971-as1	slr0971	slr0971-as1	Slr0971 protein
1545	sll0401-5'UTR	0.229469	0.274394	12.968	0.000459929	0.000818755	sll0401-5'UTR	sll0401	sll0401-5'UTR	Citratesynthase(EC2.3.3.1)
1546	slr1140-int1	0.409872	0.274064	11.738	6.2057e-06	1.71079e-05	slr1140-int1	slr1140	slr1140-int1	3-amino-5-hydroxybenzoicacidsynthase
1547	sll0325-5'UTR	0.588616	0.273931	12.0363	2.60375e-10	4.32438e-09	sll0325-5'UTR	sll0325	sll0325-5'UTR	Sll0325 protein
1548	ssl0832-int1	0.417051	0.273923	11.7632	1.83137e-05	4.45417e-05	ssl0832-int1	ssl0832	ssl0832-int1	Ssl0832 protein
1549	sll2012	0.668258	0.273787	12.9428	0.0517881	0.0646728	sll2012	sll2012	sigD, sll2012	NA
1550	slr1848-int2	-0.0919401	0.273743	12.4035	4.4799e-05	9.9517e-05	slr1848-int2	slr1848	slr1848-int2	Histidinoldehydrogenase1(HDH1)(EC1.1.1.23)
1551	slr1848-5'UTR	0.468965	0.273703	14.5841	0.000710255	0.00121958	slr1848-5'UTR	slr1848	slr1848-5'UTR	Histidinoldehydrogenase1(HDH1)(EC1.1.1.23)
1552	sll1281	0.431662	0.27364	14.1377	4.66936e-07	1.77038e-06	sll1281	sll1281	psbZ, ycf9, sll1281	Photosystem IIreactioncenter protein Z(PSII-Z)
1553	sll1247-5'UTR	0.880991	0.273386	14.1977	1.89068e-08	1.16357e-07	sll1247-5'UTR	sll1247	sll1247-5'UTR	Uncharacterized protein sll1247
1554	sll1500	0.240414	0.273358	11.2258	5.14882e-07	1.92813e-06	sll1500	sll1500	sll1500	UPF0284 protein sll1500
1555	sll0821-int4	0.985939	0.273301	12.5952	6.27718e-09	4.8731e-08	sll0821-int4	sll0821	sll0821-int4	Phytochrome-like protein cph2(Bacteriophytochromecph2)
1556	ssl3379	0.322744	0.272883	11.6196	2.07642e-06	6.49131e-06	ssl3379	ssl3379	clpS, ssl3379	ATP-dependentClpproteaseadapter protein clpS
1557	sll1695-int1	0.186898	0.272835	12.368	0.00332241	0.00506926	sll1695-int1	sll1695	sll1695-int1	NA
1558	slr1413	0.133687	0.272643	11.3429	5.37221e-06	1.50369e-05	slr1413	slr1413	slr1413	Slr1413 protein
1559	NC-260	0.325286	0.272643	10.7423	8.56701e-07	3.0005e-06	NC-260	NC	ncl0990	NA
1560	sll1378	-0.310707	0.272534	11.571	1.45358e-07	6.55712e-07	sll1378	sll1378	sll1378	Sll1378 protein
1561	sll0983-int1	0.246167	0.272347	12.5337	0.000108505	0.000221045	sll0983-int1	sll0983	sll0983-int1	Sll0983 protein
1562	sll1218-as2	0.431173	0.272043	11.2955	3.67406e-08	2.03527e-07	sll1218-as2	sll1218	sll1218-as2	Ycf39 protein
1563	slr0644	0.574148	0.271964	11.2536	8.00244e-09	5.87495e-08	slr0644	slr0644	slr0644	ProbabletRNA-dihydrouridinesynthase1(EC1.-.-.-)
1564	sll1654-int1	0.214325	0.271963	12.7289	0.0497033	0.0622279	sll1654-int1	sll1654	sll1654-int1	Uncharacterizedproteinsll1654
1565	sll0070	0.480044	0.271962	11.598	7.52756e-07	2.68767e-06	sll0070	sll0070	purU, sll0070	Formyltetrahydrofolatedeformylase(EC3.5.1.10)(Formyl-FH(4)hydrolase)
1566	sll0821-int3	0.931401	0.271945	12.4726	6.83073e-10	8.84585e-09	sll0821-int3	sll0821	sll0821-int3	Phytochrome-like protein cph2(Bacteriophytochromecph2)
1567	sll1515-as6	0.0505094	0.271834	12.6334	0.0026338	0.00408647	sll1515-as6	sll1515	sll1515-as6	Sll1515 protein
1568	slr0250	0.497968	0.271829	12.779	1.42648e-07	6.44803e-07	slr0250	slr0250	slr0250	Slr0250 protein
1569	NC-1167	0.70886	0.271222	12.1948	7.40632e-06	2.00111e-05	NC-1167	NC	NC-1167	NA
1570	sll1041-as1	0.47642	0.271215	10.9599	1.17869e-06	3.97207e-06	sll1041-as1	sll1041	sll1041-as1	ABCtransporter
1571	sll1321-5'UTR	-0.247881	0.271197	17.2417	0.0016183	0.00259439	sll1321-5'UTR	sll1321	sll1321-5'UTR	ATP synthase protein I
1572	sll1273-as1	0.312982	0.271182	11.1358	2.88312e-07	1.17334e-06	sll1273-as1	sll1273	sll1273-as1	Sll1273 protein
1573	sll0402-as1	0.542708	0.270754	11.6019	4.70681e-10	6.72352e-09	sll0402-as1	sll0402	sll0402-as1	Aspartateaminotransferase(AspAT)(EC2.6.1.1)(TransaminaseA)
1574	slr0626-as1	0.626466	0.270673	11.3996	1.05707e-09	1.23311e-08	slr0626-as1	slr0626	slr0626-as1	Slr0626 protein
1575	slr0226-as4	0.662484	0.27056	11.638	8.88316e-08	4.29735e-07	slr0226-as4	slr0226	slr0226-as4	Slr0226 protein
1576	slr0813	0.143985	0.270299	11.4503	5.09408e-05	0.000111892	slr0813	slr0813	slr0813	Ceramideglucosyltransferase
1577	sll0063-int1	0.0723241	0.270278	11.959	0.00733214	0.0105176	sll0063-int1	sll0063	sll0063-int1	UPF0118membraneproteinsll0063
1578	sll0709	0.1764	0.270028	11.3805	0.000968269	0.0016188	sll0709	sll0709	llaI.2, sll0709	LlaI.2 protein
1579	sll7075	0.45927	0.269981	11.6661	1.78707e-05	4.36328e-05	sll7075	sll7075	sll7075	Putative Uncharacterized protein sll7075
1580	sll0812-as1	0.277111	0.269859	11.2324	7.27642e-06	1.97266e-05	sll0812-as1	sll0812	sll0812-as1	Sll0812 protein
1581	sll1772	-0.227816	0.269805	10.9969	7.95941e-06	2.12645e-05	sll1772	sll1772	mutS, sll1772	MutS2 protein
1582	sll1341	-0.0524733	0.269669	12.5215	0.00116646	0.0019185	sll1341	sll1341	bfr, sll1341	NA
1583	slr2041	0.230651	0.269643	11.8152	6.53032e-07	2.37488e-06	slr2041	slr2041	divK, slr2041	\Cell divisionresponseregulator;DivK\\\\\""
1584	sll1372-as1	0.708027	0.26942	11.2511	4.15771e-09	3.52227e-08	sll1372-as1	sll1372	sll1372-as1	Sll1372 protein
1585	slr0951	0.298825	0.26908	11.3625	4.93666e-08	2.6306e-07	slr0951	slr0951	ispD, slr0951	2-C-methyl-D-erythritol4-phosphatecytidylyltransferase(EC2.7.7.60)(4-diphosphocytidyl-2C-methyl-D-erythritolsynthase)(MEPcytidylyltransferase)(MCT)
1586	ssl1690	0.396001	0.268976	13.5748	1.15773e-06	3.9179e-06	ssl1690	ssl1690	ssl1690	NAD(P)H-quinoneoxidoreductasesubunitO(EC1.6.5.-)(NAD(P)HdehydrogenaseIsubunitO)(NDH-1subunitO)(NDH-O)
1587	sll1277-as2	0.186924	0.268587	11.084	2.65138e-05	6.20061e-05	sll1277-as2	sll1277	sll1277-as2	DNAreplicationandrepair protein recF
1588	sll1037-as3	0.101875	0.268521	10.8739	5.08554e-05	0.000111732	sll1037-as3	sll1037	sll1037-as3	Sll1037 protein
1589	sll1080	-0.110494	0.268386	11.5895	0.018342	0.0246132	sll1080	sll1080	sll1080	Sll1080protein
1590	slr0358-as1	0.379565	0.268129	11.843	3.25334e-05	7.45612e-05	slr0358-as1	slr0358	slr0358-as1	Slr0358 protein
1591	slr0513-as1	0.765031	0.268126	11.5223	2.0912e-05	5.01422e-05	slr0513-as1	slr0513	slr0513-as1	Ironuptake protein A2(Irondeficiency-induced protein A)(PP2)
1592	NC-284	0.565837	0.268016	13.3237	3.10005e-09	2.8214e-08	NC-284	NC	ncl1280	NA
1593	sll1051	0.0915848	0.267998	12.2927	0.000513205	0.000905735	sll1051	sll1051	cpcF, sll1051	PhycocyaninalphaphycocyanobilinlyasecpcF
1594	slr1914-5'UTR	0.608438	0.267952	12.3642	2.43669e-08	1.43548e-07	slr1914-5'UTR	slr1914	slr1914-5'UTR	Slr1914 protein
1595	sll1598	0.339776	0.267678	10.985	1.75115e-07	7.67184e-07	sll1598	sll1598	mntC, sll1598	\Mntransporter;MntC\\\\\""
1596	slr1098-int1	0.531951	0.267545	13.5893	5.83938e-08	3.00124e-07	slr1098-int1	slr1098	slr1098-int1	Slr1098 protein
1597	slr1777	0.277824	0.267484	11.6833	6.98705e-09	5.27809e-08	slr1777	slr1777	chlD, slr1777	Magnesium-chelatasesubunitchlD(Mg-chelatasesubunitD)(EC6.6.1.1)(Mg-protoporphyrinIXchelatase)
1598	Spacer26-1-x	0.468954	0.26699	11.8691	0.000312668	0.000576866	Spacer26-1-x	Spacer26	Spacer26-1-x	NA
1599	slr1704-as2	0.349687	0.266938	12.0194	0.0001473	0.000291133	slr1704-as2	slr1704	slr1704-as2	Slr1704 protein
1600	slr2087	0.365927	0.266692	11.9605	2.54323e-09	2.4091e-08	slr2087	slr2087	ccs1, ycf44, slr2087	Cytochromecbiogenesis protein ccsB
1601	ssl2595-5'UTR	0.263724	0.266688	12.656	0.00432363	0.00646054	ssl2595-5'UTR	ssl2595	ssl2595-5'UTR	Ssl2595 protein
1602	slr1174	0.294131	0.26628	11.4969	1.8186e-07	7.94292e-07	slr1174	slr1174	slr1174	Slr1174 protein
1603	sll1470-5'UTR	0.532603	0.266126	11.3171	3.10338e-08	1.76572e-07	sll1470-5'UTR	sll1470	sll1470-5'UTR	3-isopropylmalatedehydrataselargesubunit(EC4.2.1.33)(Isopropylmalateisomerase)(Alpha-IPMisomerase)(IPMI)
1604	sml0002	0.827329	0.266057	14.9783	8.14434e-08	3.99028e-07	sml0002	sml0002	psbX, sml0002	Photosystem IIreactioncenterX protein
1605	slr0014	0.23566	0.26535	11.1475	1.85415e-06	5.86926e-06	slr0014	slr0014	mgtC, slr0014	Uncharacterized protein slr0014
1606	slr0416-int2	0.469904	0.264983	11.1322	8.61039e-09	6.19372e-08	slr0416-int2	slr0416	slr0416-int2	Slr0416 protein
1607	slr0370-as2	0.441535	0.264945	12.2734	6.84415e-08	3.42557e-07	slr0370-as2	slr0370	slr0370-as2	Probablesuccinate-semialdehydedehydrogenase[NADP+](SSDH)(EC1.2.1.16)
1608	sll0584	0.429417	0.264831	11.7049	1.40557e-06	4.62354e-06	sll0584	sll0584	ycf36, sll0584	Ycf36 protein
1609	NC-1452	0.246522	0.26479	11.339	0.000476466	0.000845293	NC-1452	NC	NC-1452	NA
1610	sll0528-int1	0.608221	0.264026	12.486	0.00246323	0.0038421	sll0528-int1	sll0528	sll0528-int1	Putative zincmetalloproteasesll0528(EC3.4.24.-)
1611	sll0250	0.239312	0.264002	11.924	0.000123117	0.000247126	sll0250	sll0250	dfp, sll0250	\CoenzymeAbiosynthesisbifunctional protein coaBC(DNA/pantothenatemetabolismflavo protein )[Includes:Phosphopantothenoylcysteinedecarboxylase(PPCDC)(EC4.1.1.36)(CoaC);Phosphopantothenate--cysteineligase(EC6.3.2.5)(Phosphopantothenoylcysteinesynthase)(PPCsynthetase)(PPCS)(CoaB)]\\\\\""
1612	slr1417-5'UTR	-0.0247497	0.26393	14.7039	0.198971	0.225862	slr1417-5'UTR	slr1417	slr1417-5'UTR	Uncharacterizedproteinslr1417
1613	sll0984-5'UTR	0.421652	0.26375	11.6336	1.01784e-05	2.65649e-05	sll0984-5'UTR	sll0984	sll0984-5'UTR	Sll0984 protein
1614	rps3-0-x	0.804808	0.263736	12.2358	5.52019e-06	1.54156e-05	rps3-0-x	rps3	rps3-0-x	NA
1615	sll7066-as1	0.549183	0.263732	11.0277	7.26749e-09	5.46178e-08	sll7066-as1	sll7066	sll7066-as1	Putative Uncharacterized protein sll7066
1616	slr1903	0.201941	0.263534	12.1622	2.57185e-05	6.03543e-05	slr1903	slr1903	slr1903	Transposase
1617	NC-76	0.181009	0.263513	11.1954	7.26362e-07	2.6061e-06	NC-76	NC	ncr0090	NA
1618	sll1722-as1	0.285439	0.263416	11.3585	2.8597e-05	6.62978e-05	sll1722-as1	sll1722	sll1722-as1	Sll1722 protein
1619	sll1556	0.144046	0.263043	11.4623	3.19966e-05	7.34838e-05	sll1556	sll1556	sll1556	Isopentenyl-diphosphatedelta-isomerase(IPPisomerase)(EC5.3.3.2)(Isopentenylpyrophosphateisomerase)
1620	sll1057	0.510102	0.26296	11.9465	1.08156e-08	7.39619e-08	sll1057	sll1057	trxM2, sll1057	ThioredoxinM
1621	slr1938-int2	0.265568	0.262464	12.0828	2.51218e-07	1.04308e-06	slr1938-int2	slr1938	slr1938-int2	Methylthioribose-1-phosphateisomerase(MTR-1-Pisomerase)(M1Pi)(EC5.3.1.23)(S-methyl-5-thioribose-1-phosphateisomerase)
1622	slr7025-as1	0.624479	0.262371	11.6145	6.04632e-09	4.744e-08	slr7025-as1	slr7025	slr7025-as1	Slr7025 protein
1623	sll1333-5'UTR	0.580053	0.262003	11.9703	4.22882e-06	1.21677e-05	sll1333-5'UTR	sll1333	sll1333-5'UTR	Sll1333 protein
1624	slr0033-as2	0.769393	0.261609	12.5812	3.58744e-11	1.14629e-09	slr0033-as2	slr0033	slr0033-as2	Glutamyl-tRNA(Gln)amidotransferasesubunitC(Glu-ADTsubunitC)(EC6.3.5.-)
1625	slr1104-as3	0.662408	0.261522	11.5447	2.27381e-07	9.57629e-07	slr1104-as3	slr1104	slr1104-as3	Slr1104 protein
1626	NC-111	-0.18987	0.261203	13.8931	0.000114902	0.000232733	NC-111	NC	ncl1650	NA
1627	slr0798	0.404832	0.261145	11.4231	0.000389025	0.000704046	slr0798	slr0798	ziaA, slr0798	Zinc-transportingATPase(EC3.6.3.5)(Zn(2+)-translocatingP-typeATPase)
1628	sll0207-as3	0.29518	0.260897	11.1869	1.2841e-06	4.27178e-06	sll0207-as3	sll0207	sll0207-as3	Glucose-1-phosphatethymidylyltransferase
1629	sll1917	0.247708	0.260712	10.9337	1.43493e-08	9.23022e-08	sll1917	sll1917	hemN, sll1917	Oxygen-independentcoproporphyrinogen-IIIoxidase-like protein sll1917(EC1.3.99.-)
1630	slr1826-int1	0.315705	0.260437	11.6654	7.26133e-05	0.000154048	slr1826-int1	slr1826	slr1826-int1	Slr1826 protein
1631	slr0236	-1.08381	0.260407	11.5111	6.34893e-11	1.63058e-09	slr0236	slr0236	slr0236	Slr0236 protein
1632	slr1591	0.245759	0.260299	11.2723	2.10276e-07	8.93267e-07	slr1591	slr1591	slr1591	Slr1591 protein
1633	slr2089-as4	0.472421	0.260196	11.89	0.00120642	0.00197942	slr2089-as4	slr2089	slr2089-as4	Squalene-hopene-cyclase
1634	sll1027-as2	0.40587	0.26019	11.1912	2.90274e-06	8.70131e-06	sll1027-as2	sll1027	sll1027-as2	NADH-glutamatesynthasesmallsubunit
1635	sll1198-as1	0.483554	0.260027	12.9402	0.133563	0.155517	sll1198-as1	sll1198	sll1198-as1	tRNA(guanine-N(1)-)-methyltransferase(EC2.1.1.31)(M1G-methyltransferase)(tRNA[GM37]methyltransferase)
1636	slr0787-int1	0.507478	0.259947	11.1761	4.42022e-07	1.68993e-06	slr0787-int1	slr0787	slr0787-int1	\BifunctionalNMNadenylyltransferase/Nudixhydrolase[Includes:Nicotinamide-nucleotideadenylyltransferase(EC2.7.7.1)(NAD(+)pyrophosphorylase)(NAD(+)diphosphorylase)(NMNadenylyltransferase);ADPcompoundshydrolase(EC3.6.1.-)]\\\\\""
1637	NC-131	0.632289	0.25992	13.4869	4.03491e-06	1.16783e-05	NC-131	NC	ncl0150	NA
1638	sll0638-5'UTR	0.723014	0.259599	12.0602	1.66018e-06	5.33181e-06	sll0638-5'UTR	sll0638	sll0638-5'UTR	Sll0638 protein
1639	slr1545	0.394229	0.259432	13.8	7.29312e-05	0.000154574	slr1545	slr1545	sigG, slr1545	NA
1640	slr0657-int2	0.149849	0.259406	11.1019	1.84485e-05	4.48079e-05	slr0657-int2	slr0657	slr0657-int2	Aspartokinase(EC2.7.2.4)
1641	sll0204-int1	0.367742	0.259081	11.6794	1.06495e-05	2.76474e-05	sll0204-int1	sll0204	sll0204-int1	Methylenetetrahydrofolate--tRNA-(uracil-5-)-methyltransferasetrmFO(EC2.1.1.74)(Folate-dependenttRNA(uracil-5-)-methyltransferase)(Folate-dependenttRNA(M-5-U54)-methyltransferase)
1642	ssl0172	0.216211	0.258803	10.6055	2.42994e-07	1.01466e-06	ssl0172	ssl0172	ssl0172	Transposase
1643	slr0658	0.0971576	0.258475	11.5616	0.00019568	0.000377286	slr0658	slr0658	slr0658	Slr0658 protein
1644	ssr2078-as1	0.435807	0.258282	11.5223	1.15904e-07	5.39682e-07	ssr2078-as1	ssr2078	ssr2078-as1	Transposase
1645	slr1073-as1	0.516048	0.257869	11.313	2.42589e-09	2.33049e-08	slr1073-as1	slr1073	slr1073-as1	Slr1073 protein
1646	sll1819-int1	-1.61918	0.257802	15.2701	1.74347e-11	7.05305e-10	sll1819-int1	sll1819	sll1819-int1	50S ribosomal protein L17
1647	sll1011	0.399767	0.257777	11.486	6.46222e-07	2.35108e-06	sll1011	sll1011	sll1011	Sll1011 protein
1648	slr0896	0.241541	0.25767	11.215	6.75866e-07	2.44281e-06	slr0896	slr0896	slr0896	Probablemultidrugresistance protein norM(Multidrug-effluxtransporter)
1649	sll1831-as1	0.431237	0.257653	11.1919	2.56349e-05	6.01903e-05	sll1831-as1	sll1831	sll1831-as1	Glycolateoxidasesubunit(Fe-S) protein
1650	sll1685-as3	0.476602	0.25751	12.5011	5.24694e-08	2.75926e-07	sll1685-as3	sll1685	sll1685-as3	CemA-like protein sll1685
1651	slr1220-5'UTR	0.587367	0.257301	12.9261	6.48986e-05	0.000138985	slr1220-5'UTR	slr1220	slr1220-5'UTR	Slr1220 protein
1652	sll0092-int1	0.704195	0.25713	11.7161	3.08501e-09	2.81061e-08	sll0092-int1	sll0092	sll0092-int1	Transposase
1653	sll1200-as1	0.74766	0.256857	14.3511	8.12487e-07	2.86613e-06	sll1200-as1	sll1200	sll1200-as1	Sll1200 protein
1654	sll1895-as2	0.60403	0.256569	11.5772	5.47205e-07	2.03448e-06	sll1895-as2	sll1895	sll1895-as2	Uncharacterized protein sll1895
1655	slr1935-as2	0.648003	0.256307	12.0501	1.86876e-07	8.12655e-07	slr1935-as2	slr1935	slr1935-as2	Slr1935 protein
1656	slr1417	0.12744	0.256284	14.0921	0.0101896	0.0142345	slr1417	slr1417	ycf57, slr1417	Uncharacterizedproteinslr1417
1657	slr1429-int1	0.458609	0.256218	12.7537	1.71014e-06	5.47631e-06	slr1429-int1	slr1429	slr1429-int1	Slr1429 protein
1658	sll1036-int5	0.0582996	0.256125	11.8227	0.00055045	0.000966054	sll1036-int5	sll1036	sll1036-int5	Sll1036 protein
1659	NC-3	0.872401	0.256042	16.9855	7.00473e-11	1.72555e-09	NC-3	NC	ncl0820	NA
1660	slr7095	0.232329	0.255775	11.3974	0.00010469	0.000214412	slr7095	slr7095	slr7095	Slr7095 protein
1661	slr0728-as1	0.419503	0.255566	11.3868	6.96475e-07	2.506e-06	slr0728-as1	slr0728	slr0728-as1	Slr0728 protein
1662	slr1737-as1	0.701679	0.255479	14.4733	1.35055e-05	3.41081e-05	slr1737-as1	slr1737	slr1737-as1	Slr1737 protein
1663	sll0708-5'UTR	0.41749	0.255279	11.7931	7.91747e-10	9.86669e-09	sll0708-5'UTR	sll0708	sll0708-5'UTR	RibosomalRNAsmallsubunitmethyltransferaseA(EC2.1.1.-)(S-adenosylmethionine-6-N',N'-adenosyl(rRNA)dimethyltransferase)(16SrRNAdimethyladenosinetransferase)(16SrRNAdimethylase)
1664	slr1731	0.308081	0.255149	11.0831	1.0932e-07	5.12544e-07	slr1731	slr1731	kdpD, slr1731	Putative sensor protein kdpD(EC2.7.3.-)
1665	sll1574	0.227666	0.25471	12.2229	2.23048e-07	9.41628e-07	sll1574	sll1574	spkA', sll1574	Serine/threonine- protein kinaseA(EC2.7.11.1)
1666	NC-9	0.424699	0.254038	11.2763	4.0799e-09	3.47639e-08	NC-9	NC	NC-9	NA
1667	slr0444-5'UTR	0.460396	0.253969	12.087	2.81899e-10	4.60187e-09	slr0444-5'UTR	slr0444	slr0444-5'UTR	3-phosphoshikimate1-carboxyvinyltransferase(EC2.5.1.19)(5-enolpyruvylshikimate-3-phosphatesynthase)(EPSPsynthase)(EPSPS)
1668	slr0420-5'UTR	0.63119	0.253818	13.2201	6.39085e-08	3.23356e-07	slr0420-5'UTR	slr0420	slr0420-5'UTR	Slr0420 protein
1669	slr0739-5'UTR	0.533576	0.253718	12.4731	4.75835e-06	1.34889e-05	slr0739-5'UTR	slr0739	slr0739-5'UTR	Geranylgeranylpyrophosphatesynthase
1670	NC-833	1.22454	0.253409	13.7486	1.60732e-05	3.97503e-05	NC-833	NC	NC-833	NA
1671	slr0790-int2	0.743416	0.253237	12.8576	1.62066e-09	1.71374e-08	slr0790-int2	slr0790	slr0790-int2	UmuC protein
1672	slr1107-as1	0.586404	0.252738	11.4709	7.64851e-08	3.77884e-07	slr1107-as1	slr1107	slr1107-as1	Slr1107 protein
1673	sgl0001	0.396631	0.252533	10.9399	9.84348e-06	2.57825e-05	sgl0001	sgl0001	sgl0001	Sgl0001 protein
1674	slr1122-5'UTR	0.580271	0.252513	12.5558	8.08959e-10	9.99189e-09	slr1122-5'UTR	slr1122	slr1122-5'UTR	Slr1122 protein
1675	slr1939	0.235538	0.251925	11.2623	2.30767e-06	7.11586e-06	slr1939	slr1939	slr1939	Slr1939 protein
1676	Spacer35-1-x	0.560644	0.251865	11.861	0.004787	0.00709641	Spacer35-1-x	Spacer35	Spacer35-1-x	NA
1677	slr1207-as2	0.106801	0.251826	12.9689	0.0517117	0.0645865	slr1207-as2	slr1207	slr1207-as2	Slr1207protein
1678	ssr3341	0.531097	0.251672	12.8334	2.74503e-07	1.12702e-06	ssr3341	ssr3341	ssr3341	Ssr3341 protein
1679	sll1558-5'UTR	0.286611	0.25165	13.3478	4.00199e-06	1.15868e-05	sll1558-5'UTR	sll1558	sll1558-5'UTR	Mannose-1-phosphateguanyltransferase
1680	slr1691-as2	0.501615	0.251631	11.9785	1.96879e-07	8.48619e-07	slr1691-as2	slr1691	slr1691-as2	Probableglutamine-dependentNAD(+)synthetase(EC6.3.5.1)(NAD(+)synthase[glutamine-hydrolyzing])
1681	slr1780	0.206458	0.251417	12.1478	1.99127e-05	4.80072e-05	slr1780	slr1780	ycf54, slr1780	Ycf54-like protein
1682	slr2107-int1	-0.0147043	0.2514	11.043	0.000239711	0.000453359	slr2107-int1	slr2107	slr2107-int1	\Polysialicacidtransport protein ;KpsM\\\\\""
1683	ssr2803	0.589982	0.251234	11.8577	0.000233756	0.000442761	ssr2803	ssr2803	ssr2803	Ssr2803 protein
1684	sll1228-int1	0.504729	0.25106	12.2281	2.69297e-08	1.55835e-07	sll1228-int1	sll1228	sll1228-int1	Sensor protein (EC2.7.13.3)
1685	sll1939-as1	1.06403	0.250934	12.493	2.93825e-10	4.73719e-09	sll1939-as1	sll1939	sll1939-as1	Sll1939 protein
1686	slr1255	-0.0912208	0.250887	12.4631	0.00695335	0.0100231	slr1255	slr1255	pys, crtB, slr1255	Phytoenesynthase(EC2.5.1.32)
1687	sll1883	-0.0890696	0.250876	12.5351	0.000542615	0.000953252	sll1883	sll1883	argJ, sll1883	\Argininebiosynthesisbifunctional protein argJ[Cleavedinto:Argininebiosynthesisbifunctional protein argJalpha chain;Argininebiosynthesisbifunctional protein argJ beta chain][Includes:GlutamateN-acetyltransferase(EC2.3.1.35)(Ornithineacetyltransferase)(OATase)(Ornithinetransacetylase);Amino-acidacetyltransferase(EC2.3.1.1)(N-acetylglutamatesynthase)(AGS)]\\\\\""
1688	sll1501-int2	0.618794	0.25082	17.4389	0.000422185	0.000757836	sll1501-int2	sll1501	sll1501-int2	CobyrinicacidA,C-diamidesynthase
1689	slr0966	0.142221	0.25037	11.7656	0.000161835	0.000317938	slr0966	slr0966	trpA, slr0966	Tryptophansynthasealpha chain (EC4.2.1.20)
1690	slr0426-5'UTR	0.639782	0.250211	13.8398	6.98801e-05	0.00014893	slr0426-5'UTR	slr0426	slr0426-5'UTR	GTPcyclohydrolase1(EC3.5.4.16)(GTPcyclohydrolaseI)(GTP-CH-I)
1691	sll0928-int1	0.276867	0.250081	14.6449	9.07638e-06	2.39654e-05	sll0928-int1	sll0928	sll0928-int1	Allophycocyanin-B
1692	NC-1643	0.479284	0.24991	11.4694	6.81543e-06	1.85854e-05	NC-1643	NC	NC-1643	NA
1693	sll1979-int1	0.259595	0.249889	12.0785	3.02197e-07	1.2242e-06	sll1979-int1	sll1979	sll1979-int1	Sll1979 protein
1694	slr0457	0.235306	0.249703	11.1384	4.47178e-08	2.40908e-07	slr0457	slr0457	truB, slr0457	tRNApseudouridinesynthaseB(EC5.4.99.-)(tRNApseudouridine55synthase)(Psi55synthase)(tRNA-uridineisomerase)(tRNApseudouridylatesynthase)
1695	sll0764	0.0798634	0.249623	11.9607	0.348788	0.379796	sll0764	sll0764	urtD, sll0764	High-affinitybranched-chainaminoacidtransportATP-bindingprotein
1696	slr1939-int1	0.320269	0.249613	11.3629	1.26043e-05	3.21951e-05	slr1939-int1	slr1939	slr1939-int1	Slr1939 protein
1697	slr1722	0.202544	0.249571	13.9666	0.000293027	0.000543471	slr1722	slr1722	guaB, slr1722	IMPdehydrogenasesubunit
1698	sll0413	0.0751952	0.249416	12.1124	0.000134124	0.000267309	sll0413	sll0413	sll0413	Sll0413 protein
1699	sll0078	0.0616652	0.24928	11.8871	1.34327e-05	3.39337e-05	sll0078	sll0078	thrS, sll0078	Threonyl-tRNAsynthetase(EC6.1.1.3)(Threonine--tRNAligase)(ThrRS)
1700	slr1841-int7	-0.49229	0.249191	16.7565	0.000283613	0.000527677	slr1841-int7	slr1841	slr1841-int7	Slr1841 protein
1701	slr7060	0.0570006	0.249104	11.1776	0.000124937	0.000250186	slr7060	slr7060	slr7060	Slr7060 protein
1702	slr0261-as3	0.59681	0.248436	13.5071	1.29362e-06	4.30019e-06	slr0261-as3	slr0261	slr0261-as3	NA
1703	sll1180-5'UTR	0.071365	0.248409	12.6531	0.000126399	0.000253056	sll1180-5'UTR	sll1180	sll1180-5'UTR	HlyBfamily
1704	ssr2318-as1	0.702495	0.24824	12.0269	2.61155e-09	2.45482e-08	ssr2318-as1	ssr2318	ssr2318-as1	Ssr2318 protein
1705	slr1187-as1	0.458415	0.247748	11.3727	2.43498e-05	5.75714e-05	slr1187-as1	slr1187	slr1187-as1	Slr1187 protein
1706	Spacer35-2-x	0.270927	0.247649	12.503	0.0816326	0.0983605	Spacer35-2-x	Spacer35	Spacer35-2-x	NA
1707	NC-84	0.651404	0.247617	12.8962	5.00018e-09	4.07924e-08	NC-84	NC	ncl1280	NA
1708	ssr2998	0.556157	0.247314	14.4648	1.02124e-05	2.66401e-05	ssr2998	ssr2998	ssr2998	Ssr2998 protein
1709	ssl0750-5'UTR	0.630193	0.247292	11.5637	1.43454e-08	9.23022e-08	ssl0750-5'UTR	ssl0750	ssl0750-5'UTR	Ssl0750 protein
1710	sll0898	-0.406804	0.247239	11.3437	1.20267e-07	5.57009e-07	sll0898	sll0898	sll0898	Putative ribosomebiogenesisGTPasersgA(EC3.6.1.-)
1711	NC-920	0.170926	0.247226	11.2424	0.000250105	0.000470896	NC-920	NC	NC-920	NA
1712	slr0364	0.341177	0.246893	10.9954	1.3992e-07	6.33772e-07	slr0364	slr0364	slr0364	Slr0364 protein
1713	sll0915-as1	0.359362	0.246758	10.9093	5.9355e-07	2.18196e-06	sll0915-as1	sll0915	sll0915-as1	Protease
1714	NC-173	0.271421	0.246741	17.0388	0.0872815	0.104641	NC-173	NC	ncl1260	NA
1715	slr0819-as2	0.574238	0.246443	11.333	7.48821e-09	5.58229e-08	slr0819-as2	slr0819	slr0819-as2	Apolipo protein N-acyltransferase(ALPN-acyltransferase)(EC2.3.1.-)
1716	slr0711-5'UTR	0.521476	0.246403	11.4937	2.15793e-08	1.29461e-07	slr0711-5'UTR	slr0711	slr0711-5'UTR	NADPH-dependent7-cyano-7-deazaguaninereductase(EC1.7.1.13)(7-cyano-7-carbaguaninereductase)(PreQ(0)reductase)(NADPH-dependentnitrileoxidoreductase)
1717	slr0114	0.357651	0.2462	11.6748	6.43032e-09	4.97011e-08	slr0114	slr0114	slr0114	Slr0114 protein
1718	slr0488	0.123983	0.246113	11.3097	5.01115e-05	0.000110208	slr0488	slr0488	slr0488	VirulencefactormviNhomolog
1719	ssl2069-5'UTR	0.492316	0.246062	12.4804	0.000414632	0.000745644	ssl2069-5'UTR	ssl2069	ssl2069-5'UTR	Ssl2069 protein
1720	slr1572-as2	0.475618	0.246017	11.2425	1.83004e-07	7.98176e-07	slr1572-as2	slr1572	slr1572-as2	Slr1572 protein
1721	slr0400	0.158336	0.245763	11.6894	0.000419517	0.00075366	slr0400	slr0400	ppnK, slr0400	Probableinorganicpolyphosphate/ATP-NADkinase1(Poly(P)/ATPNADkinase1)(EC2.7.1.23)
1722	sll0088-as2	0.278391	0.245737	11.0698	0.000122273	0.000245744	sll0088-as2	sll0088	sll0088-as2	Sll0088 protein
1723	sll0549-int2	0.325725	0.245411	11.8281	0.00780465	0.0111428	sll0549-int2	sll0549	sll0549-int2	Sll0549protein
1724	slr2132-as8	0.499077	0.245291	11.3413	2.24705e-08	1.33833e-07	slr2132-as8	slr2132	slr2132-as8	Phosphateacetyltransferase(EC2.3.1.8)(Phosphotransacetylase)
1725	slr1378-int2	-0.0529343	0.244966	13.0663	0.0368557	0.0470514	slr1378-int2	slr1378	slr1378-int2	Slr1378protein
1726	NC-150	0.637527	0.244541	11.0555	5.41551e-09	4.34967e-08	NC-150	NC	ncr0390	NA
1727	slr1648-int1	-0.0285218	0.244374	11.7838	0.000142501	0.000282789	slr1648-int1	slr1648	slr1648-int1	Slr1648 protein
1728	sll1695	0.104649	0.244339	11.6017	0.00132634	0.00216211	sll1695	sll1695	pilA2, sll1695	NA
1729	slr1559-int1	0.188695	0.24428	12.1952	0.00798515	0.0113747	slr1559-int1	slr1559	slr1559-int1	Shikimatedehydrogenase(EC1.1.1.25)
1730	sll1698	0.0836349	0.244187	12.0203	5.63299e-05	0.000122328	sll1698	sll1698	sll1698	Sll1698 protein
1731	Spacer29-1-x	0.405167	0.244166	11.9898	0.00811624	0.011541	Spacer29-1-x	Spacer29	Spacer29-1-x	NA
1732	slr0962	0.0257575	0.243994	12.0816	0.00315181	0.00482734	slr0962	slr0962	slr0962	Slr0962 protein
1733	slr2089-as3	0.605652	0.243755	11.8923	1.99582e-08	1.21723e-07	slr2089-as3	slr2089	slr2089-as3	Squalene-hopene-cyclase
1734	slr1666-as1	0.336876	0.243727	12.2625	0.000357857	0.000652863	slr1666-as1	slr1666	slr1666-as1	Pleiotropicregulatory protein
1735	sll0622	0.30845	0.243313	11.3769	3.09705e-08	1.76329e-07	sll0622	sll0622	nadA, sll0622	QuinolinatesynthetaseA(EC2.5.1.72)
1736	sll0010	0.381434	0.243289	10.984	1.89208e-09	1.92238e-08	sll0010	sll0010	sll0010	Sll0010 protein
1737	sll1908-int2	0.637169	0.242606	13.9075	0.000457711	0.000815466	sll1908-int2	sll1908	sll1908-int2	D-3-phosphoglyceratedehydrogenase(PGDH)(EC1.1.1.95)
1738	sll0622-int1	0.308233	0.242494	11.2792	5.00618e-06	1.41278e-05	sll0622-int1	sll0622	sll0622-int1	QuinolinatesynthetaseA(EC2.5.1.72)
1739	slr1228-int1	0.929058	0.242309	13.8213	1.72979e-08	1.08115e-07	slr1228-int1	slr1228	slr1228-int1	Peptidechainreleasefactor3(RF-3)
1740	slr0370-as1	0.354996	0.242136	11.0522	2.26412e-08	1.34641e-07	slr0370-as1	slr0370	slr0370-as1	Probablesuccinate-semialdehydedehydrogenase[NADP+](SSDH)(EC1.2.1.16)
1741	slr0080-as1	0.385662	0.241961	10.9074	4.80272e-07	1.81315e-06	slr0080-as1	slr0080	slr0080-as1	RibonucleaseHI(RNaseHI)(EC3.1.26.4)
1742	sll0924	0.146179	0.241336	11.0954	6.69692e-07	2.42348e-06	sll0924	sll0924	sll0924	Sll0924 protein
1743	NC-499	-0.0198437	0.241282	13.0303	0.000773439	0.00131781	NC-499	NC	NC-499	NA
1744	slr0838-5'UTR	0.538221	0.241213	12.3219	7.81714e-09	5.76899e-08	slr0838-5'UTR	slr0838	slr0838-5'UTR	Phosphoribosylformylglycinamidinecyclo-ligase(EC6.3.3.1)(AIRS)(Phosphoribosyl-aminoimidazolesynthetase)(AIRsynthase)
1745	slr1579-as1	0.355294	0.241101	11.2187	2.79426e-05	6.49002e-05	slr1579-as1	slr1579	slr1579-as1	Slr1579 protein
1746	slr1721-as1	0.310074	0.240752	11.6064	2.80984e-06	8.44977e-06	slr1721-as1	slr1721	slr1721-as1	Slr1721 protein
1747	sll0471-int1	-0.0788328	0.240453	11.4965	0.00692234	0.00998334	sll0471-int1	sll0471	sll0471-int1	Sll0471 protein
1748	slr1932-int2	0.0675963	0.240397	11.7557	0.00325875	0.00497902	slr1932-int2	slr1932	slr1932-int2	Slr1932 protein
1749	slr0936	0.142642	0.240346	11.598	1.30159e-05	3.31181e-05	slr0936	slr0936	nadC, slr0936	Probablenicotinate-nucleotidepyrophosphorylase[carboxylating](EC2.4.2.19)(Quinolinatephosphoribosyltransferase[decarboxylating])(QAPRTase)
1750	slr0193-5'UTR	0.754039	0.240305	14.1138	0.000129104	0.000258064	slr0193-5'UTR	slr0193	slr0193-5'UTR	RNA-binding protein
1751	slr1302-as1	0.718266	0.240133	11.3741	2.42513e-09	2.33049e-08	slr1302-as1	slr1302	slr1302-as1	Slr1302 protein
1752	NC-15	0.561278	0.239891	11.3504	7.2717e-08	3.61902e-07	NC-15	NC	NC-15	NA
1753	slr2002-int2	-0.547899	0.239442	12.4872	0.00219856	0.00345309	slr2002-int2	slr2002	slr2002-int2	Cyanophycinsynthetase(EC6.3.2.29)(EC6.3.2.30)(Cyanophycinsynthase)
1754	NC-1233	0.314629	0.239126	11.4768	1.38498e-05	3.48927e-05	NC-1233	NC	NC-1233	NA
1755	slr1929	-0.23811	0.238718	12.0033	0.00114968	0.00189267	slr1929	slr1929	pilA6, slr1929	Slr1929 protein
1756	NC-25	0.0901488	0.238345	11.4475	1.57802e-05	3.91245e-05	NC-25	NC	NC-25	NA
1757	sll1511	0.43742	0.238298	11.2004	7.85102e-09	5.78914e-08	sll1511	sll1511	sll1511	Sll1511 protein
1758	NC-1194	0.116833	0.238077	10.843	2.10768e-05	5.04414e-05	NC-1194	NC	NC-1194	NA
1759	slr1119-as1	0.484195	0.237824	11.7138	3.28699e-07	1.30812e-06	slr1119-as1	slr1119	slr1119-as1	Slr1119 protein
1760	sll0545	0.266708	0.237696	11.5032	0.00020004	0.00038503	sll0545	sll0545	sll0545	Sll0545 protein
1761	sll1206-as1	0.448496	0.23737	11.9591	2.67341e-06	8.08809e-06	sll1206-as1	sll1206	sll1206-as1	Ferricaerobactinreceptor
1762	sll0005-int4	-0.191637	0.237339	11.9312	0.00437122	0.0065217	sll0005-int4	sll0005	sll0005-int4	Uncharacterized protein sll0005
1763	ssl0601-5'UTR	0.245702	0.237302	15.3409	0.0123918	0.0170329	ssl0601-5'UTR	ssl0601	ssl0601-5'UTR	30SribosomalproteinS21
1764	slr0257	0.0234531	0.237281	13.0096	0.000224939	0.00042753	slr0257	slr0257	ctpB, slr0257	Carboxyl-terminalprotease
1765	NC-1709	0.530168	0.237235	11.294	5.64624e-09	4.48596e-08	NC-1709	NC	NC-1709	NA
1766	slr1719	-0.116832	0.237117	12.6192	3.76843e-05	8.51056e-05	slr1719	slr1719	drgA, slr1719	protein drgA
1767	NC-314	0.319122	0.237068	10.6836	1.12539e-05	2.90455e-05	NC-314	NC	NC-314	NA
1768	slr1841-int5	-0.460765	0.237032	15.9897	0.00448538	0.00668072	slr1841-int5	slr1841	slr1841-int5	Slr1841 protein
1769	slr1219-as1	0.289796	0.236919	11.1252	5.19708e-06	1.45984e-05	slr1219-as1	slr1219	slr1219-as1	Ureaseaccessory protein E
1770	sll0833-5'UTR	0.706466	0.236837	12.3995	1.9439e-09	1.95699e-08	sll0833-5'UTR	sll0833	sll0833-5'UTR	OppCinabinding protein -dependenttransportsystem
1771	sll0024-as1	0.561033	0.236219	11.3462	4.61907e-09	3.81419e-08	sll0024-as1	sll0024	sll0024-as1	Sll0024 protein
1772	slr1203	0.0847061	0.235952	11.6726	0.00163198	0.00261538	slr1203	slr1203	slr1203	Slr1203 protein
1773	sll0412	0.0518227	0.235896	11.0414	1.50083e-06	4.89309e-06	sll0412	sll0412	sll0412	UPF0754thylakoidmembrane protein sll0412
1774	slr1591-int3	0.524447	0.235852	11.4124	4.26006e-10	6.23451e-09	slr1591-int3	slr1591	slr1591-int3	Slr1591 protein
1775	sll0811	0.375304	0.235845	11.1195	7.27795e-09	5.46249e-08	sll0811	sll0811	sll0811	Sll0811 protein
1776	slr0319-as1	0.409723	0.235839	11.5571	5.96403e-07	2.19062e-06	slr0319-as1	slr0319	slr0319-as1	Beta-lactamase
1777	sll1623-int1	0.394198	0.235769	13.3442	1.938e-06	6.10618e-06	sll1623-int1	sll1623	sll1623-int1	ABCtransporter
1778	slr0649-int2	0.515551	0.235545	12.6187	7.2953e-06	1.97717e-05	slr0649-int2	slr0649	slr0649-int2	Methionyl-tRNAsynthetase(EC6.1.1.10)(Methionine--tRNAligase)(MetRS)
1779	NC-1090	0.675991	0.235541	12.0926	3.93272e-09	3.37052e-08	NC-1090	NC	NC-1090	NA
1780	slr1777-as2	0.377285	0.23546	11.0768	7.28727e-09	5.46483e-08	slr1777-as2	slr1777	slr1777-as2	Magnesium-chelatasesubunitchlD(Mg-chelatasesubunitD)(EC6.6.1.1)(Mg-protoporphyrinIXchelatase)
1781	NC-908	0.217691	0.235116	10.8722	0.00014044	0.000279089	NC-908	NC	NC-908	NA
1782	sll1360-int1	0.516291	0.235015	11.7215	5.10591e-08	2.69796e-07	sll1360-int1	sll1360	sll1360-int1	NA
1783	NC-50	-0.0184106	0.234888	16.2014	0.000205803	0.000395075	NC-50	NC	NC-50	NA
1784	slr1139	0.309639	0.234817	12.3803	2.84828e-06	8.5555e-06	slr1139	slr1139	trxA, slr1139	Thioredoxin-like protein slr1139
1785	sgl0002	0.437175	0.23479	13.6215	6.64234e-07	2.40867e-06	sgl0002	sgl0002	sgl0002	Sgl0002 protein
1786	sll0765-as2	0.473087	0.234545	11.4482	1.75501e-05	4.2969e-05	sll0765-as2	sll0765	sll0765-as2	UPF0176 protein sll0765
1787	sll1434-5'UTR	0.37945	0.234486	14.2238	4.12249e-05	9.22748e-05	sll1434-5'UTR	sll1434	sll1434-5'UTR	Penicillin-binding protein 1B
1788	slr0719-as1	0.22779	0.234475	11.1546	7.23311e-05	0.000153523	slr0719-as1	slr0719	slr0719-as1	Slr0719 protein
1789	NC-1066	0.417368	0.234282	11.28	4.7518e-06	1.34747e-05	NC-1066	NC	NC-1066	NA
1790	sll1835-as1	0.613976	0.234278	11.6851	1.18375e-06	3.98759e-06	sll1835-as1	sll1835	sll1835-as1	Sll1835 protein
1791	slr0666	0.102236	0.23423	12.0977	0.00106486	0.00176722	slr0666	slr0666	slr0666	Slr0666 protein
1792	NC-28	0.195514	0.234074	12.0734	0.000239953	0.000453623	NC-28	NC	ncr0980	NA
1793	sll1463	-0.145232	0.233993	12.7956	6.67793e-05	0.000142666	sll1463	sll1463	ftsH, sll1463	Cell divisionproteaseftsHhomolog3(EC3.4.24.-)
1794	slr0269	0.366565	0.233952	11.4912	5.95185e-10	7.92891e-09	slr0269	slr0269	slr0269	Uncharacterized protein slr0269
1795	NC-1	0.593537	0.233776	12.3023	1.56643e-08	9.9455e-08	NC-1	NC	ncl0500	NA
1796	ssl1277-int1	0.563173	0.23369	11.4083	7.35175e-08	3.65258e-07	ssl1277-int1	ssl1277	ssl1277-int1	Transposase
1797	sll1915	0.411304	0.233616	12.0489	8.01115e-10	9.9502e-09	sll1915	sll1915	sll1915	Sll1915 protein
1798	slr7099	0.284846	0.233604	11.3023	0.000102623	0.000210815	slr7099	slr7099	slr7099	Putative Uncharacterized protein slr7099
1799	slr0962-as2	0.49427	0.233073	11.3306	1.25586e-08	8.30239e-08	slr0962-as2	slr0962	slr0962-as2	Slr0962 protein
1800	slr0033-as1	0.804226	0.233047	12.6293	1.21195e-09	1.3855e-08	slr0033-as1	slr0033	slr0033-as1	Glutamyl-tRNA(Gln)amidotransferasesubunitC(Glu-ADTsubunitC)(EC6.3.5.-)
1801	sll1595-int1	0.214376	0.232739	11.065	0.000208783	0.000400186	sll1595-int1	sll1595	sll1595-int1	KaiC-like protein 1
1802	slr0774-int2	0.21203	0.232668	12.5351	7.13585e-05	0.000151817	slr0774-int2	slr0774	slr0774-int2	protein -exportmembrane protein secD
1803	NC3-0-x	0.518424	0.232651	11.7094	1.9735e-06	6.19405e-06	NC3-0-x	NC3	ncl1045	NA
1804	slr0320-int1	0.501069	0.232501	12.5598	0.00185133	0.00293701	slr0320-int1	slr0320	slr0320-int1	Slr0320 protein
1805	NC-320	0.49286	0.232288	11.8014	7.50975e-09	5.59314e-08	NC-320	NC	NC-320	NA
1806	sll0371-as1	0.448748	0.232232	11.4871	4.09441e-07	1.58302e-06	sll0371-as1	sll0371	sll0371-as1	Sll0371 protein
1807	sll1664	0.0118515	0.232193	12.4779	0.00353733	0.00536285	sll1664	sll1664	sll1664	Sll1664 protein
1808	ssr1258	0.0854417	0.232148	11.6329	0.0252449	0.0331055	ssr1258	ssr1258	ssr1258	UPF0150proteinssr1258
1809	sll1281-int2	0.516516	0.232122	14.3391	2.35039e-07	9.84792e-07	sll1281-int2	sll1281	sll1281-int2	Photosystem IIreactioncenter protein Z(PSII-Z)
1810	NC-118	0.613622	0.231912	11.5638	1.84635e-09	1.88242e-08	NC-118	NC	ncr0100	NA
1811	slr1923	-0.0573548	0.231864	11.8606	2.44195e-05	5.76898e-05	slr1923	slr1923	slr1923	Slr1923 protein
1812	ssr2787	0.485315	0.2318	11.6508	6.60315e-07	2.39939e-06	ssr2787	ssr2787	ssr2787	NA
1813	slr0021	0.164808	0.231703	11.6929	1.62039e-05	3.99949e-05	slr0021	slr0021	sppA, slr0021	Putative proteaseslr0021(EC3.4.21.-)
1814	sll1878-as2	0.476958	0.231625	13.9254	0.020089	0.0267694	sll1878-as2	sll1878	sll1878-as2	ABCtransporter
1815	slr0152-int1	0.375268	0.23154	11.5899	4.16484e-07	1.60602e-06	slr0152-int1	slr0152	slr0152-int1	Serine/threonine protein kinase
1816	slr0120	0.200495	0.231268	11.0301	7.66425e-06	2.05756e-05	slr0120	slr0120	slr0120	Slr0120 protein
1817	sll0980-int1	0.340706	0.231119	11.5704	3.6103e-05	8.1912e-05	sll0980-int1	sll0980	sll0980-int1	Sll0980 protein
1818	slr0920	0.191398	0.231009	11.2032	5.01582e-07	1.88553e-06	slr0920	slr0920	slr0920	Slr0920 protein
1819	slr0851	0.120432	0.230898	11.1015	0.0194774	0.026026	slr0851	slr0851	ndbA, slr0851	NA
1820	slr0051-as1	0.103675	0.230894	10.3626	8.5101e-05	0.000177467	slr0051-as1	slr0051	slr0051-as1	Carbonicanhydrase(EC4.2.1.1)
1821	us8-0-x	-0.384856	0.230804	12.0737	3.67941e-06	1.07411e-05	us8-0-x	us8	us8-0-x	NA
1822	slr1030	0.0162527	0.230705	12.4996	0.000206587	0.000396407	slr1030	slr1030	chlI, slr1030	Magnesium-chelatasesubunitchlI(EC6.6.1.1)(Mg-protoporphyrinIXchelatase)
1823	sll0402-5'UTR	0.162276	0.230703	12.3077	0.000215413	0.000411374	sll0402-5'UTR	sll0402	sll0402-5'UTR	Aspartateaminotransferase(AspAT)(EC2.6.1.1)(TransaminaseA)
1824	slr1250	0.188655	0.230621	11.686	0.000271496	0.000507057	slr1250	slr1250	pstB, slr1250	PhosphateimportATP-binding protein pstB3(EC3.6.3.27)(Phosphate-transportingATPase3)(ABCphosphatetransporter3)
1825	slr1760-5'UTR	0.562589	0.230256	11.9904	5.89933e-07	2.17138e-06	slr1760-5'UTR	slr1760	slr1760-5'UTR	Regulatorycomponentsofsensorytransductionsystem
1826	sll0062	0.306747	0.230206	12.3425	8.04334e-07	2.84078e-06	sll0062	sll0062	sll0062	Sll0062 protein
1827	sll1951-int2	-1.01624	0.230186	12.8338	1.96973e-06	6.18627e-06	sll1951-int2	sll1951	sll1951-int2	Hemolysin
1828	NC-289	0.212885	0.229581	19.0773	0.147159	0.170359	NC-289	yfr2a	ncl0720,yfr2a	NA
1829	sll0021-as1	0.366502	0.229415	12.3398	0.00428584	0.00640841	sll0021-as1	sll0021	sll0021-as1	Sll0021 protein
1830	NC-449	0.157183	0.229407	12.3433	0.00488614	0.00723486	NC-449	NC	ncl1460, cph2 5'UTR	NA
1831	sll0668	0.128166	0.22933	11.075	0.00017358	0.000338599	sll0668	sll0668	sll0668	Transposase
1832	slr1819	0.324219	0.229285	12.533	6.21602e-07	2.27276e-06	slr1819	slr1819	slr1819	Uncharacterized protein slr1819
1833	sll7055-int1	0.561769	0.229224	11.4152	3.45827e-06	1.01696e-05	sll7055-int1	sll7055	sll7055-int1	Putative Uncharacterized protein sll7055
1834	sml0001-5'UTR	0.363679	0.229224	14.9506	1.42493e-05	3.57103e-05	sml0001-5'UTR	sml0001	sml0001-5'UTR	Photosystem IIreactioncenter protein I(PSII-I)(PSII4.4 kDa protein )
1835	sll1423-5'UTR	0.407071	0.229148	13.6438	1.94521e-05	4.70123e-05	sll1423-5'UTR	sll1423	sll1423-5'UTR	Globalnitrogenregulator
1836	sll0514	0.07626	0.229122	11.9682	0.000300054	0.000555453	sll0514	sll0514	sll0514	Uncharacterized protein sll0514
1837	slr2011-as2	0.628584	0.229064	11.6534	2.28035e-08	1.35515e-07	slr2011-as2	slr2011	slr2011-as2	Slr2011 protein
1838	slr2070-as4	0.770977	0.229026	12.3284	2.80511e-05	6.51349e-05	slr2070-as4	slr2070	slr2070-as4	Slr2070 protein
1839	CsiR1-NC	0.580568	0.228908	16.9136	0.000512527	0.000904719	CsiR1-NC	CsiR1	ncr0380,SyR14CsiR1	NA
1840	slr0942-as1	0.889105	0.228882	12.3661	9.2309e-10	1.10758e-08	slr0942-as1	slr0942	slr0942-as1	Aldehydereductase
1841	slr2007-as1	0.360545	0.228854	11.1153	8.68372e-08	4.21938e-07	slr2007-as1	slr2007	slr2007-as1	NA
1842	slr1392	-0.0284733	0.228423	11.4792	0.00383017	0.00577702	slr1392	slr1392	feoB, slr1392	Ferrousirontransport protein Bhomolog
1843	slr0895	0.297279	0.228406	11.3853	0.000840685	0.00141949	slr0895	slr0895	slr0895	Slr0895 protein
1844	Spacer20-1-x	0.574615	0.228402	12.0878	0.000343973	0.000630009	Spacer20-1-x	Spacer20	Spacer20-1-x	NA
1845	infB-0-x	0.937445	0.228375	13.5718	4.13985e-09	3.51395e-08	infB-0-x	infB	infB-0-x	NA
1846	slr0237	-0.405417	0.228186	11.4813	1.4373e-07	6.49027e-07	slr0237	slr0237	glgX, slr0237	NA
1847	sll1912	0.0935273	0.228166	11.3367	1.16181e-06	3.92702e-06	sll1912	sll1912	sll1912	Sll1912 protein
1848	sll0385-as2	0.555186	0.227758	11.2484	9.16038e-08	4.39996e-07	sll0385-as2	sll0385	sll0385-as2	Putative ABCtransporterATP-binding protein sll0385(EC3.6.3.-)
1849	slr1295-int1	0.609735	0.227743	13.3546	0.0891472	0.106747	slr1295-int1	slr1295	slr1295-int1	IronuptakeproteinA1
1850	sll0506-as1	0.286822	0.227594	11.6847	0.000653743	0.00113024	sll0506-as1	sll0506	sll0506-as1	Undecaprenylpyrophosphatesynthetase(UPPsynthetase)(EC2.5.1.31)(Di-trans,poly-cis-decaprenylcistransferase)(Undecaprenyldiphosphatesynthase)(UDS)
1851	slr0056	-0.0506114	0.227356	12.4869	0.0170077	0.0229098	slr0056	slr0056	chlG, slr0056	Chlorophyllasynthase
1852	slr0019	0.227244	0.22733	10.8918	8.56794e-06	2.27524e-05	slr0019	slr0019	slr0019	Slr0019 protein
1853	Spacer11-1-x	0.38421	0.227112	12.6402	0.0286203	0.0372659	Spacer11-1-x	Spacer11	Spacer11-1-x	NA
1854	NC-1229	0.421941	0.227049	11.7948	2.59441e-06	7.87068e-06	NC-1229	NC	NC-1229	NA
1855	sll1982	0.598989	0.226951	12.7871	2.23681e-06	6.92156e-06	sll1982	sll1982	sll1982	Transposase
1856	slr1302	0.402816	0.226872	11.7423	8.11024e-08	3.9802e-07	slr1302	slr1302	cupB, slr1302	Slr1302 protein
1857	sll0586	0.163526	0.226802	11.2208	2.42464e-06	7.42979e-06	sll0586	sll0586	sll0586	Sll0586 protein
1858	sll1716-5'UTR	0.646201	0.226797	11.669	8.30001e-06	2.21008e-05	sll1716-5'UTR	sll1716	sll1716-5'UTR	Transposase
1859	slr0328	-0.225898	0.226541	11.3621	5.34126e-07	1.98918e-06	slr0328	slr0328	slr0328	Putative lowmolecularweight protein -tyrosine-phosphataseslr0328(EC3.1.3.48)
1860	slr0408-int2	0.354963	0.226518	11.0422	1.66111e-06	5.33286e-06	slr0408-int2	slr0408	slr0408-int2	Slr0408 protein
1861	sll0473-int1	0.269131	0.226296	11.1456	2.8102e-06	8.44977e-06	sll0473-int1	sll0473	sll0473-int1	Sll0473 protein
1862	sll0241-int1	0.377387	0.226281	12.4494	5.67874e-06	1.58233e-05	sll0241-int1	sll0241	sll0241-int1	Sll0241 protein
1863	slr1890-as1	0.21855	0.226168	11.1755	2.10925e-06	6.58225e-06	slr1890-as1	slr1890	slr1890-as1	NA
1864	slr0326-int2	0.133142	0.226114	12.0153	0.00746408	0.010686	slr0326-int2	slr0326	slr0326-int2	Slr0326protein
1865	sll1882-5'UTR	0.361616	0.226022	11.5011	0.000270706	0.000505689	sll1882-5'UTR	sll1882	sll1882-5'UTR	Sll1882 protein
1866	sll0537	0.126559	0.226019	11.6338	0.000387587	0.00070173	sll0537	sll0537	amt3, sll0537	Putative ammoniumtransportersll0537
1867	slr0407	0.264879	0.225991	11.7621	2.16972e-05	5.17575e-05	slr0407	slr0407	slr0407	Slr0407 protein
1868	sll1905-int1	0.403613	0.225945	11.7343	2.58388e-07	1.0685e-06	sll1905-int1	sll1905	sll1905-int1	Sensor protein (EC2.7.13.3)
1869	slr1109-5'UTR	0.622685	0.225889	12.4554	2.78238e-06	8.3804e-06	slr1109-5'UTR	slr1109	slr1109-5'UTR	Erythroidankyrin
1870	sll1590-5'UTR	0.35626	0.225848	11.8864	4.75421e-07	1.79748e-06	sll1590-5'UTR	sll1590	sll1590-5'UTR	Sensor protein (EC2.7.13.3)
1871	sll0040-as2	0.460946	0.225838	12.4249	6.88567e-06	1.87306e-05	sll0040-as2	sll0040	sll0040-as2	Sll0040 protein
1872	slr1739	0.0968005	0.225804	12.029	0.013343	0.0182578	slr1739	slr1739	psb28-2, slr1739	PhotosystemIIreactioncenterpsb28protein
1873	ssl3044	-0.0716755	0.225791	12.2027	0.215807	0.243656	ssl3044	ssl3044	ssl3044	Hydrogenasecomponent
1874	slr0329	0.116771	0.225698	11.2963	8.34615e-05	0.000174254	slr0329	slr0329	xylR, slr0329	Xyloserepressor
1875	slr1627	0.302718	0.225614	11.7142	4.67965e-05	0.000103485	slr1627	slr1627	slr1627	Uncharacterized membrane protein slr1627
1876	NC-544	0.348987	0.225482	15.2944	0.00221986	0.00348405	NC-544	NC	NC-544	NA
1877	slr1759-as4	0.659536	0.225464	12.0651	1.24218e-09	1.40266e-08	slr1759-as4	slr1759	slr1759-as4	Sensor protein (EC2.7.13.3)
1878	slr1805	0.280236	0.22546	11.5121	1.83938e-07	8.01854e-07	slr1805	slr1805	hik16, slr1805	Sensor protein (EC2.7.13.3)
1879	sll0498	0.125202	0.225347	12.1409	0.000941196	0.00157742	sll0498	sll0498	sll0498	Sll0498 protein
1880	sll1672-as3	0.644965	0.225271	11.4968	5.17028e-08	2.72219e-07	sll1672-as3	sll1672	sll1672-as3	Sensor protein (EC2.7.13.3)
1881	sll0649	-0.0511409	0.225263	11.4648	0.000145103	0.000287371	sll0649	sll0649	sll0649	OmpRsubfamily
1882	sll0172-as2	0.087052	0.225203	13.4743	0.294248	0.324948	sll0172-as2	sll0172	sll0172-as2	Sll0172protein
1883	sll1513	0.226683	0.225113	12.5545	4.97319e-06	1.40392e-05	sll1513	sll1513	ccsA, ycf5, sll1513	Cytochromecbiogenesis protein ccsA
1884	sll7002	0.684836	0.225046	11.3524	7.49511e-08	3.70928e-07	sll7002	sll7002	sll7002	Transposase
1885	ssr2723-int1	0.552322	0.224949	12.8564	1.69073e-07	7.46649e-07	ssr2723-int1	ssr2723	ssr2723-int1	Ssr2723 protein
1886	sll0546	0.354053	0.22492	12.365	0.00121356	0.00199077	sll0546	sll0546	sll0546	Uncharacterized protein sll0546
1887	sll1405	0.174219	0.224875	12.1523	0.0557033	0.0691313	sll1405	sll1405	sll1405	Sll1405protein
1888	slr1556-int1	0.505992	0.22468	11.8399	4.08559e-08	2.22412e-07	slr1556-int1	slr1556	slr1556-int1	2-hydroxyaciddehydrogenase
1889	sll1559-5'UTR	0.311178	0.224463	14.3771	0.000194427	0.000375279	sll1559-5'UTR	sll1559	sll1559-5'UTR	Solublehydrogenase42kDsubunit
1890	slr0688-as2	0.405891	0.22419	11.9651	5.07068e-07	1.90372e-06	slr0688-as2	slr0688	slr0688-as2	Slr0688 protein
1891	slr1453	0.320176	0.223807	10.9223	5.56231e-08	2.89575e-07	slr1453	slr1453	cysT, slr1453	Sulfatetransportsystempermease protein cysT
1892	NC-166	0.492762	0.222849	10.9893	1.15417e-07	5.38267e-07	NC-166	NC	ncr0950	NA
1893	slr1897	0.0635098	0.222733	11.7194	0.000707151	0.00121543	slr1897	slr1897	srrA, slr1897	SrrA
1894	sll0260-as1	0.670586	0.222693	12.008	2.69004e-08	1.55768e-07	sll0260-as1	sll0260	sll0260-as1	UPF0053 protein sll0260
1895	slr2062-int1	0.681641	0.222681	13.4084	5.88423e-08	3.01703e-07	slr2062-int1	slr2062	slr2062-int1	Transposase
1896	NC-1701	0.0945877	0.222569	11.245	0.0147643	0.0200904	NC-1701	NC	NC-1701	NA
1897	sll1441-int2	0.528623	0.222468	12.045	1.69669e-07	7.48155e-07	sll1441-int2	sll1441	sll1441-int2	Delta15desaturase
1898	us12-0-x	0.550962	0.222115	14.1899	0.0373658	0.0476473	us12-0-x	us12	us12-0-x	NA
1899	slr1250-int1	0.517518	0.221977	11.3321	1.40687e-06	4.62609e-06	slr1250-int1	slr1250	slr1250-int1	PhosphateimportATP-binding protein pstB3(EC3.6.3.27)(Phosphate-transportingATPase3)(ABCphosphatetransporter3)
1900	sll1635-as1	0.178763	0.221489	11.2879	0.00159517	0.00256337	sll1635-as1	sll1635	sll1635-as1	ThymidylatesynthasethyX(TS)(TSase)(EC2.1.1.148)
1901	slr0783	-0.0894808	0.221405	12.2338	0.00263215	0.00408463	slr0783	slr0783	tpi, slr0783	Triosephosphateisomerase(TIM)(EC5.3.1.1)(Triose-phosphateisomerase)
1902	slr1693-as1	0.348544	0.22126	11.1346	6.58766e-09	5.05188e-08	slr1693-as1	slr1693	slr1693-as1	PatAsubfamily
1903	slr2096-as1	0.561204	0.221188	12.4471	3.39929e-07	1.34977e-06	slr2096-as1	slr2096	slr2096-as1	Transposase
1904	sll0100-5'UTR	0.285887	0.220709	11.831	0.000371026	0.00067396	sll0100-5'UTR	sll0100	sll0100-5'UTR	Uncharacterized hydrolasesll0100(EC3.-.-.-)
1905	slr1331-as1	0.681024	0.220696	11.3554	1.85139e-08	1.14498e-07	slr1331-as1	slr1331	slr1331-as1	Processingprotease
1906	sml0003-int1	0.967151	0.220688	16.2768	3.23981e-06	9.59431e-06	sml0003-int1	sml0003	sml0003-int1	Photosystem IIreactioncenter protein M(PSII-M)
1907	sll0913-as1	0.444182	0.220255	11.4141	2.03005e-08	1.23353e-07	sll0913-as1	sll0913	sll0913-as1	Sll0913 protein
1908	ssl3549	0.424317	0.22023	14.0132	6.09532e-08	3.10541e-07	ssl3549	ssl3549	ssl3549	Ssl3549 protein
1909	slr0088	0.148876	0.220182	11.0567	2.23568e-05	5.3259e-05	slr0088	slr0088	crtO, slr0088	B-caroteneketolase
1910	sll0766-int2	0.00868451	0.21984	11.724	0.00687372	0.00992133	sll0766-int2	sll0766	sll0766-int2	UPF0758 protein sll0766
1911	sll0337-int1	0.263794	0.219839	11.5146	1.44542e-06	4.74579e-06	sll0337-int1	sll0337	sll0337-int1	Sensor protein (EC2.7.13.3)
1912	NC-353	0.429166	0.219674	11.7884	7.86343e-08	3.87201e-07	NC-353	NC	NC-353	NA
1913	sll0478	0.164035	0.219602	11.1781	8.59098e-05	0.000178815	sll0478	sll0478	sll0478	Sll0478 protein
1914	sll1878-as1	0.483223	0.219471	12.151	5.06389e-07	1.90198e-06	sll1878-as1	sll1878	sll1878-as1	ABCtransporter
1915	ssr3307-as1	0.253748	0.219456	13.0933	0.00183437	0.00291378	ssr3307-as1	ssr3307	ssr3307-as1	Ycf47 protein
1916	NC-1099	-0.0289838	0.219391	10.8366	0.247989	0.277294	NC-1099	NC	NC-1099	NA
1917	slr0431-as3	-0.0970768	0.219362	11.8888	0.00415947	0.00622685	slr0431-as3	slr0431	slr0431-as3	Slr0431 protein
1918	sll0107-int1	0.372378	0.219257	11.5073	4.45219e-08	2.39999e-07	sll0107-int1	sll0107	sll0107-int1	4-hydroxy-2-oxoglutaratealdolase
1919	sll1036-int1	0.41521	0.219225	12.0291	1.74994e-06	5.57742e-06	sll1036-int1	sll1036	sll1036-int1	Sll1036 protein
1920	slr1376-5'UTR	0.509369	0.219102	13.3651	1.77243e-06	5.63484e-06	slr1376-5'UTR	slr1376	slr1376-5'UTR	Slr1376 protein
1921	sll1812-as1	0.342053	0.21861	11.2848	1.04723e-05	2.72434e-05	sll1812-as1	sll1812	sll1812-as1	30S ribosomal protein S5
1922	sll1592	0.392318	0.218349	11.107	1.53514e-09	1.64701e-08	sll1592	sll1592	sll1592	NarLsubfamily
1923	ssr2340	0.150528	0.218117	11.7041	1.12116e-05	2.89538e-05	ssr2340	ssr2340	ssr2340	NA
1924	slr1119-as2	0.317194	0.21808	11.5398	4.14898e-05	9.28204e-05	slr1119-as2	slr1119	slr1119-as2	Slr1119 protein
1925	sll1959	-0.0342483	0.217819	11.5777	0.00875295	0.0123686	sll1959	sll1959	suhB, sll1959	Extragenicsuppressor
1926	ssr1041	0.133635	0.217771	11.9709	0.000264578	0.000495291	ssr1041	ssr1041	ssr1041	Ssr1041 protein
1927	sml0004	0.454562	0.217703	14.9515	2.20691e-05	5.26021e-05	sml0004	sml0004	petN, sml0004	Cytochromeb6-fcomplexsubunit8(Cytochromeb6-fcomplexsubunitVIII)(Cytochromeb6-fcomplexsubunitpetN)
1928	slr2084-as1	0.326448	0.217683	11.1877	1.57235e-07	7.03174e-07	slr2084-as1	slr2084	slr2084-as1	Slr2084 protein
1929	slr1721-int1	-0.255843	0.217587	11.6189	2.46142e-05	5.80564e-05	slr1721-int1	slr1721	slr1721-int1	Slr1721 protein
1930	ssr2439	0.414275	0.217312	11.1573	3.71777e-08	2.05819e-07	ssr2439	ssr2439	ssr2439	Uncharacterized protein ssr2439
1931	sll1679	0.234669	0.217248	12.3822	0.000391917	0.000708697	sll1679	sll1679	hhoA, sll1679	\Protease;HhoA\\\\\""
1932	sll1647	0.225751	0.21713	11.4336	6.26847e-06	1.72647e-05	sll1647	sll1647	sll1647	Sll1647 protein
1933	slr0795-int1	0.417827	0.217117	12.3817	0.00375111	0.0056665	slr0795-int1	slr0795	slr0795-int1	Lysozyme(EC3.2.1.17)
1934	sll1261	-0.663464	0.217093	13.2231	2.54493e-07	1.05568e-06	sll1261	sll1261	tsf, sll1261	ElongationfactorTs(EF-Ts)
1935	sll0704-int1	0.429574	0.21703	13.223	5.55812e-06	1.55019e-05	sll0704-int1	sll0704	sll0704-int1	NA
1936	sll0401-int2	0.115147	0.216719	13.1625	0.00223897	0.00351218	sll0401-int2	sll0401	sll0401-int2	Citratesynthase(EC2.3.3.1)
1937	sll0473	0.229702	0.2167	11.6256	0.000124797	0.000249962	sll0473	sll0473	sll0473	Sll0473 protein
1938	slr1496	0.0781681	0.216675	10.7305	2.8572e-05	6.62736e-05	slr1496	slr1496	slr1496	NA
1939	slr0615	0.183199	0.216547	11.8414	9.69906e-05	0.000200272	slr0615	slr0615	slr0615	ABCtransporter
1940	slr1914	0.332399	0.216525	11.5314	3.52066e-08	1.95767e-07	slr1914	slr1914	slr1914	Slr1914 protein
1941	slr0518	0.385167	0.21652	11.4297	2.79686e-06	8.4154e-06	slr0518	slr0518	abfB, slr0518	Arabinofuranosidase
1942	sll0554-5'UTR	0.544986	0.216208	13.9362	8.63271e-08	4.19691e-07	sll0554-5'UTR	sll0554	sll0554-5'UTR	Ferredoxin-thioredoxinreductase,catalyticchain
1943	sll0930-as2	0.592019	0.216091	11.2678	1.04739e-08	7.24462e-08	sll0930-as2	sll0930	sll0930-as2	Sll0930 protein
1944	sll0033-as1	0.29974	0.21599	11.214	5.32079e-05	0.000116495	sll0033-as1	sll0033	sll0033-as1	Sll0033 protein
1945	sll1861-int3	0.324906	0.215955	11.2005	2.91322e-05	6.745e-05	sll1861-int3	sll1861	sll1861-int3	Transposase
1946	slr0313	0.262672	0.215756	11.0319	9.87078e-07	3.40176e-06	slr0313	slr0313	slr0313	Slr0313 protein
1947	ssl3436-as1	0.618021	0.215685	12.2623	1.64987e-06	5.3045e-06	ssl3436-as1	ssl3436	ssl3436-as1	50S ribosomal protein L29
1948	slr1232	0.260008	0.215439	11.5264	0.0204027	0.0271553	slr1232	slr1232	slr1232	Slr1232protein
1949	slr1140	0.0520219	0.215407	11.9294	0.000557644	0.000976347	slr1140	slr1140	slr1140	3-amino-5-hydroxybenzoicacidsynthase
1950	slr1773-int1	0.397882	0.215226	11.4226	0.00238978	0.00373413	slr1773-int1	slr1773	slr1773-int1	Slr1773 protein
1951	NC-1453	0.190897	0.215125	13.1216	0.0014629	0.00236548	NC-1453	NC	NC-1453	NA
1952	sll1600	0.266033	0.215062	10.978	2.00045e-07	8.59327e-07	sll1600	sll1600	mntB, sll1600	Manganesetransportsystemmembrane protein mntB
1953	sll1785-as1	0.291657	0.214989	11.1745	6.32893e-07	2.31213e-06	sll1785-as1	sll1785	sll1785-as1	Sll1785 protein
1954	slr0239	0.16978	0.214922	11.3874	9.42309e-05	0.000195076	slr0239	slr0239	cobM, slr0239	Precorrinmethylase
1955	sll1606-int2	0.222015	0.214821	11.4861	4.63098e-05	0.000102512	sll1606-int2	sll1606	sll1606-int2	Sll1606 protein
1956	slr2034	0.00462705	0.214578	13.2472	0.000200463	0.000385665	slr2034	slr2034	ycf48, slr2034	Ycf48-like protein
1957	ssl2069	0.450199	0.214499	12.1584	3.20615e-08	1.8125e-07	ssl2069	ssl2069	ssl2069	Ssl2069 protein
1958	NC-880	0.707421	0.214497	12.903	6.16133e-07	2.25464e-06	NC-880	NC	NC-880	NA
1959	sll1386-as1	0.206843	0.214477	11.3196	6.28897e-05	0.000135159	sll1386-as1	sll1386	sll1386-as1	Sll1386 protein
1960	slr1503-int1	0.370706	0.214347	11.7654	3.9961e-05	8.97889e-05	slr1503-int1	slr1503	slr1503-int1	Slr1503 protein
1961	slr0593-as2	-0.279014	0.214272	11.4515	0.000553188	0.000969807	slr0593-as2	slr0593	slr0593-as2	cAMP protein kinaseregulatorychain
1962	sll1730	0.250573	0.214172	11.676	1.03655e-06	3.5528e-06	sll1730	sll1730	sll1730	Sll1730 protein
1963	ssr0511	0.250682	0.213948	11.4642	1.85364e-06	5.86926e-06	ssr0511	ssr0511	ssr0511	NA
1964	NC-1201	0.406552	0.213787	11.6523	5.12251e-08	2.7035e-07	NC-1201	NC	NC-1201	NA
1965	slr2095	0.196284	0.213409	12.4007	0.000135723	0.000270373	slr2095	slr2095	slr2095	Transposase
1966	slr1899-int2	0.0555116	0.213363	12.5044	0.0222886	0.0295007	slr1899-int2	slr1899	slr1899-int2	UreaseaccessoryproteinureF
1967	sll1409-as2	0.332332	0.213349	10.5152	2.02013e-05	4.86629e-05	sll1409-as2	sll1409	sll1409-as2	NA
1968	sll0822-5'UTR	0.702296	0.213314	14.7285	1.3279e-09	1.47677e-08	sll0822-5'UTR	sll0822	sll0822-5'UTR	Sll0822 protein
1969	slr1416-as1	0.3207	0.213012	11.4047	1.15109e-06	3.89692e-06	slr1416-as1	slr1416	slr1416-as1	MorR protein
1970	slr2071	0.42819	0.212888	11.7343	4.74361e-08	2.54155e-07	slr2071	slr2071	slr2071	Slr2071 protein
1971	sll7029	0.279336	0.212813	11.6132	5.05402e-06	1.42446e-05	sll7029	sll7029	sll7029	Sll7029 protein
1972	sll1154-int1	0.0659784	0.212707	11.2788	0.00348858	0.00529532	sll1154-int1	sll1154	sll1154-int1	\Quinoleneresistance protein ;NorA\\\\\""
1973	ssr3465	0.394849	0.212609	11.8091	2.92932e-07	1.1894e-06	ssr3465	ssr3465	ssr3465	Ssr3465 protein
1974	slr0861-as1	0.969432	0.212093	14.2896	8.36463e-09	6.08143e-08	slr0861-as1	slr0861	slr0861-as1	Phosphoribosylglycinamideformyltransferase2(GART2)(EC2.1.2.-)(GARtransformylase2)(5'-phosphoribosylglycinamidetransformylase2)(Formate-dependentGARtransformylase)
1975	sll0759-as1	0.491037	0.212072	11.7697	1.21147e-06	4.07008e-06	sll0759-as1	sll0759	sll0759-as1	ABCtransporter
1976	slr1471-int2	-0.630313	0.212026	12.7183	0.000458355	0.000816282	slr1471-int2	slr1471	slr1471-int2	Innermembrane protein oxaA
1977	ssr3304-as1	0.728875	0.211964	11.4433	7.56759e-10	9.60267e-09	ssr3304-as1	ssr3304	ssr3304-as1	Ssr3304 protein
1978	slr0536-int1	0.22346	0.211833	13.8105	8.07427e-06	2.15322e-05	slr0536-int1	slr0536	slr0536-int1	Uroporphyrinogendecarboxylase(URO-D)(UPD)(EC4.1.1.37)
1979	slr7088	0.458125	0.211686	11.0662	6.89342e-09	5.21829e-08	slr7088	slr7088	slr7088	Slr7088 protein
1980	sll0289-as1	0.32247	0.21157	10.9825	6.68684e-08	3.3621e-07	sll0289-as1	sll0289	sll0289-as1	Septumsite-determining protein minD(Cell divisioninhibitorminD)
1981	slr1721-as2	0.198905	0.211453	11.3652	0.00073223	0.00125423	slr1721-as2	slr1721	slr1721-as2	Slr1721 protein
1982	slr1681	0.102104	0.211355	11.5653	0.0847523	0.101871	slr1681	slr1681	slr1681	Slr1681protein
1983	sll1672-as6	0.491959	0.211165	11.1867	4.18415e-06	1.20667e-05	sll1672-as6	sll1672	sll1672-as6	Sensor protein (EC2.7.13.3)
1984	slr0612-as1	0.317976	0.211073	11.222	9.81759e-08	4.66997e-07	slr0612-as1	slr0612	slr0612-as1	Uncharacterized RNApseudouridinesynthaseslr0612(EC5.4.99.-)(RNA-uridineisomerase)(RNApseudouridylatesynthase)
1985	slr1542-as2	0.361212	0.210952	10.6588	1.05941e-07	4.98822e-07	slr1542-as2	slr1542	slr1542-as2	2-C-methyl-D-erythritol2,4-cyclodiphosphatesynthase(MECPS)(MECDP-synthase)(EC4.6.1.12)
1986	slr0821	0.695219	0.210893	13.6862	1.51512e-11	6.45499e-10	slr0821	slr0821	slr0821	UPF0084 protein slr0821
1987	sll1981-int1	0.147147	0.210741	13.3176	0.00222117	0.00348549	sll1981-int1	sll1981	sll1981-int1	Acetolactatesynthase
1988	slr1488-as1	0.42216	0.210594	10.8227	5.04966e-06	1.42369e-05	slr1488-as1	slr1488	slr1488-as1	ABCtransporter
1989	slr1290-as2	0.310023	0.210552	12.4075	0.00188254	0.00298438	slr1290-as2	slr1290	slr1290-as2	Uncharacterized protein slr1290
1990	ssl2717-as1	0.660523	0.210495	11.386	1.75064e-07	7.67184e-07	ssl2717-as1	ssl2717	ssl2717-as1	Ssl2717 protein
1991	rffM-0-x	0.459468	0.210371	11.6385	2.21027e-07	9.34518e-07	rffM-0-x	rffM	rffM-0-x	NA
1992	slr0841-as2	0.248639	0.210101	11.1251	1.2097e-05	3.10126e-05	slr0841-as2	slr0841	slr0841-as2	Slr0841 protein
1993	sll1641-int4	0.50651	0.21005	12.1837	1.75155e-05	4.28961e-05	sll1641-int4	sll1641	sll1641-int4	Glutamatedecarboxylase
1994	slr0756-5'UTR	0.136915	0.209643	12.1802	0.024444	0.032127	slr0756-5'UTR	slr0756	slr0756-5'UTR	CircadianclockproteinkaiA
1995	sll1686-as2	0.433498	0.209562	11.3612	2.10144e-06	6.56252e-06	sll1686-as2	sll1686	sll1686-as2	Sll1686 protein
1996	sll1865-int1	0.0279933	0.209406	12.105	0.0154931	0.0210335	sll1865-int1	sll1865	sll1865-int1	Peptidechainreleasefactor2(RF-2)
1997	ssl0353	0.581761	0.208929	12.3066	1.06958e-10	2.27842e-09	ssl0353	ssl0353	ssl0353	Ssl0353 protein
1998	slr1653-int1	0.328576	0.208843	13.2844	0.0031251	0.00479143	slr1653-int1	slr1653	slr1653-int1	N-acyl-L-aminoacidamidohydrolase
1999	sll1662	0.130474	0.208767	11.4618	0.00160195	0.00257193	sll1662	sll1662	pheA, sll1662	Chorismatemutase/prephenatedehydratase
[truncated: 6,821 more rows]
